# Supplementary material for: The Arabidopsis APOLO and human UPAT sequence-unrelated long noncoding RNAs can modulate DNA and histone methylation machineries in plants
Source: Genome Biol. 2022 Aug 29;23:181. doi: 10.1186/s13059-022-02750-7 (PMC9422110; doi:10.1186/s13059-022-02750-7)
Supplement: Supplementary file 2 — Additional file 2: Table S1. Quantification of hypocotyl length of Arabidopsis over-expression or mutant lines grown at 23°C or 29°C. Table S2. Lists of differentially expressed genes in WT (23°C vs 29°C), OE APOLO-1 and vim1-3. Table S3. APOLO targets a subset of genes differentially methylated in the vim1 mutant. Table S4. List of primers used in this study. Table S5. Lists of differentially expressed genes in WT, OE APOLO-1 and OE UPAT-1 plants. [file 13059_2022_2750_MOESM2_ESM.xlsx]

## Sheet: Table S1
Table S1: Quantification of hypocotyl length of Arabidopsis over-expression or mutant lines grown at 23°C or 29°C Quantification of the hypocotyl length of 4-day-old APOLO over-expression (OE APOLO-1, OE APOLO-2) and RNAi (RNAi APOLO-1, RNAi APOLO-2) lines, CRISPR APOLO line, VIM1 over-expression lines (OE VIM1-1, OE VIM1-2), vim1 mutants (vim1-2, vim1-3), RNA-directed DNA methylation (RdDM)-rela…
Genotype	Hypocotyl length at 23°C	P value	Hypocotyl length at 29°C	P value
WT OE APOLO	0,134 ± 0,029		0,322 ± 0,077
OE APOLO-1	0,123 ± 0,025	0.0010	0,239 ± 0,052	<0.0001
OE APOLO-2	0,123 ± 0,029	0.0031	0,238 ± 0,056	<0.0001
WT RNAi APOLO	0,134 ± 0,029		0,322 ± 0,077
RNAi APOLO-1	0,127 ± 0,029	0.0253	0,267 ± 0,051	<0.0001
RNAi APOLO-2	0,125 ± 0,022	0.0090	0,284 ± 0,057	<0.0001
WT CRISPR APOLO	0,218 ± 0,014		0,530 ± 0,026
CRISPR APOLO	0,223 ± 0,012	0.7737	0,495 ± 0,021	0.0629
WT OE VIM1	0,145 ± 0,024		0,313 ± 0,066
OE VIM1-1	0,142 ± 0,027	0.6156	0,333 ± 0,053	0.0012
OE VIM1-2	0,132 ± 0,020	<0.0001	0,300 ± 0,046	0.5531
WT vim1	0,122 ± 0,018		0,310 ± 0,068
vim1-2	0,132 ± 0,021	0.0002	0,272 ± 0,039	<0.0001
vim1-3	0,137 ± 0,023	<0.0001	0,258 ± 0,040	<0.0001
WT NRPD2A	0,125 ± 0,022		0,296 ± 0,074
nrpd2a	0,115 ± 0,022	0.0093	0,221 ± 0,053	<0.0001
WT RDR2	0,153 ± 0,045		0,387 ± 0,121
rdr2-5	0,159 ± 0,049	0.2469	0,273 ± 0,081	<0.0001
WT DCL3	0,125 ± 0,022		0,296 ± 0,074
dcl3-1	0,164 ± 0,033	<0.0001	0,244 ± 0,041	<0.0001
WT AGO4	0,125 ± 0,022		0,296 ± 0,074
ago4-8	0,142 ± 0,034	<0.0001	0,232 ± 0,047	<0.0001
WT MET1	0,123 ± 0,028		0,307 ± 0,028
met1-2	0,110 ± 0,025	<0.0001	0,128 ± 0,038	<0.0001
WT CMT	0,131 ± 0,030		0,188 ± 0,044
cmt2-7	0,133 ± 0,028	0.3561	0,332 ± 0,070	<0.0001
cmt3-11	0,145 ± 0,036	0.0014	0,304 ± 0,078	0.3310
WT LHP1	0,134 ± 0,026		0,276 ± 0,045
lhp1	0,136 ± 0,031	0.8507	0,201 ± 0,039	<0.0001
WT YUC2	0,146 ± 0,041		0,337 ± 0,089
yuc2	0,151 ± 0,031	0.0808	0,235 ± 0,061	<0.0001
WT VIM1 complemented	0,269 ± 0,032		0,699 ± 0,061
vim1.3	0,191 ± 0,024	<0.0001	0,351 ± 0,050	<0.0001
vim1.3 complemented 1	0,233 ± 0,030	<0.0001	0,470 ± 0,070	<0.0001
vim1.3 complemented 2	0,216 ± 0,028	<0.0001	0,580 ± 0,093	<0.0001

## Sheet: Table S2
Table S2: Lists of differentially expressed genes in WT (23°C vs 29°C), OE APOLO-1 and vim1-3 List of differentially expressed genes identified by RNA-seq, comparing WT plants at 23°C or 29°C, as well as OE APOLO-1 and vim1-3 at 23°C.
WT 29°C						vim1-3 23°C						OE APOLO-1 23°C
DOWNREGULATED			UPREGULATED			DOWNREGULATED			UPREGULATED			DOWNREGULATED			UPREGULATED
geneID	log2FoldChange	padj	geneID	log2FoldChange	padj	geneID	log2FoldChange	padj	geneID	log2FoldChange	padj	geneID	log2FoldChange	padj	geneID	log2FoldChange	padj
AT1G19020	4.951355267395669	5.476512286949207e-62	AT2G04030	1.4189332309940959	1.635798243957791e-77	AT5G09650	1.0594928268095873	5.13015682530661e-47	AT3G52060	0.8545805981491273	5.354560638719811e-27	AT3G23550	4.975197269778449	1.9892391357271908e-47	AT4G34260	0.7657305416395782	3.093567818219541e-18
AT2G04040	4.833140175028558	6.348351858641799e-62	AT5G12110	3.422359009433307	3.1503011193798663e-74	AT1G53480	6.563263849837314	2.6093809468626246e-36	AT5G61600	1.7673646807135683	6.74888089851035e-27	AT5G47220	5.045796876172247	6.761274685073174e-45	AT1G52100	0.829747639766242	4.29281335331099e-16
AT2G29460	6.222598658671655	3.6001536114162722e-59	AT3G15540	2.832751353597191	2.9001250141553506e-62	AT3G25770	1.819332880108564	9.613628221297058e-35	AT3G13750	0.688009469015501	1.3749820753119382e-22	AT3G25760	3.579826809800096	7.576306433924787e-45	AT3G16450	0.8638708550441803	9.305749589979828e-14
AT3G23550	7.880799634183702	1.2610474239227922e-57	AT3G13470	1.5785808458214214	1.4250217656918411e-61	AT1G06160	4.399858624359945	6.558378686988902e-31	AT1G19960	2.38161269446102	9.963454801801389e-21	AT2G29460	5.096601153721355	5.124433520269373e-44	AT3G16430	0.8527613086301603	1.0529596507562021e-13
AT1G27020	3.713554479603921	1.3721159553366928e-55	AT3G53420	1.4378285447773698	4.112856627327882e-51	AT2G29460	3.932980542445546	7.927400030643333e-28	AT5G57560	1.0280493101822596	3.452882829786059e-19	AT3G25770	2.0077095361658484	1.0010785213918192e-42	AT1G72140	1.4473580017931267	1.2922939373723025e-13
AT4G08555	3.519848282028635	3.264605303065252e-51	AT5G02540	2.9241097523406663	1.2325950123034501e-50	AT5G42380	6.5293662379972135	8.776250848786629e-28	AT1G12780	0.6627216118942073	6.196539503934456e-19	AT1G53480	4.696270350244605	1.0051089796708556e-37	AT4G29270	1.4088272567071864	6.468670503900243e-13
AT3G15356	5.230966394374049	3.531311237086293e-51	AT1G29660	1.2184103929600547	1.3385035674818112e-47	AT3G45140	6.410355359696724	1.3112060754609282e-25	AT5G21940	0.9088168121752063	3.8969871424880466e-17	AT1G18570	3.689777707070733	3.484972787913287e-37	AT2G15970	0.6822619295792605	7.284153326399291e-13
AT5G27380	2.1097371331937542	1.1617566411367449e-49	AT5G14840	1.3508057301132181	1.3447914221279063e-44	AT3G25760	2.6292830006265784	1.5090487065139986e-25	AT5G19530	0.9289258789442286	1.3982482735015158e-14	AT3G15500	2.198343393619936	2.2252140009791956e-34	AT2G04780	0.8910703931541808	9.09090265576689e-13
AT1G25220	4.384618956753785	1.7680132394646737e-49	AT4G16515	2.095573128995476	2.9399146384770696e-43	AT4G27440	0.9117531641821345	1.5090487065139986e-25	AT5G35935	1.7295516595666762	2.196031753086925e-14	AT3G15356	4.252541239894891	1.9687031492269683e-33	AT4G11190	2.9104131712833277	3.3260758875694395e-11
AT3G25760	3.700655564259576	6.4114992213567554e-49	AT1G07350	1.6346502605351496	7.929674131808177e-43	AT4G04610	4.303361740591485	1.1199260335634147e-24	AT1G35140	1.3515697832085904	2.7479857600482704e-14	AT1G25220	3.564684321818351	1.249991198854788e-32	AT1G31710	0.9199847282391401	4.408961560532442e-11
AT4G22690	4.118888364647053	6.4114992213567554e-49	AT2G19310	1.4625702129134135	2.612497685657761e-41	AT1G54010	1.3163935834136082	2.1551504458536703e-24	AT4G24230	0.6698068631541686	8.919677644653559e-14	AT3G49620	10.156478244330657	1.5600073317107332e-32	AT1G48750	1.9054715800754576	7.256409668317472e-11
AT3G57520	1.593343738092421	8.556309086296888e-48	AT2G47180	1.9522068891962714	2.9671802064915656e-41	AT1G25220	2.926999166664992	6.597065414966806e-22	AT1G80920	0.4936087359486708	1.0594907551773559e-13	AT1G06160	5.332915545565503	2.44141293232553e-32	AT3G10740	0.8759358696368211	7.856704628202382e-11
AT4G33050	3.8179146191919395	5.31158497623321e-47	AT1G52690	3.149267497826235	3.8383356123009506e-39	AT1G61800	4.86647735573621	1.2026787235918048e-21	AT5G56870	1.0157904566615343	3.1437677425187363e-13	AT1G80840	3.1707053910824095	4.425306480629118e-31	AT5G09220	1.4529960763737917	9.861052697487866e-11
AT1G76680	3.6635520771988035	9.569368597010556e-47	AT3G49220	1.1036782158453378	1.9114706221232144e-37	AT1G74100	2.4874626542318095	1.5588024142294718e-21	AT3G49790	0.6198647923988719	4.511082098950249e-13	AT1G28190	3.1260673335449947	1.9096271692422907e-30	AT3G52060	0.5202597911026936	1.8319470410849602e-10
AT1G20693	1.1993816751356587	1.54186606430172e-45	AT5G66580	1.8080256196903988	1.9512251924429606e-37	AT1G19670	2.633034963743806	1.838457090134431e-21	AT1G18330	1.0463843883669046	1.2719340524645476e-12	AT2G32210	5.1255013046585844	1.70783455441087e-28	AT1G08590	1.508345267333181	1.9277462348620902e-10
AT5G41750	6.328398353533227	2.3643924944859003e-45	AT3G58120	0.860710084918125	8.886419623068139e-37	AT4G30530	2.669686631048634	6.460962182074332e-21	AT1G74930	2.7367554532671905	1.6946928115231737e-12	AT1G74100	2.819288407760856	6.27089021609363e-28	AT4G28780	0.9884815321913033	1.988117677068288e-10
AT4G18205	3.073654954159215	4.331347029295365e-45	AT5G18050	2.6986961116787436	2.0244993016649846e-36	AT3G23550	3.0267372202255514	1.2030371887116239e-20	AT3G15450	0.5873384103273177	1.9678533134939143e-12	AT1G70700	1.9912989253326485	7.1880881022687255e-28	AT3G57010	1.8078303345142572	2.5501690382168115e-10
AT5G47220	4.736852559682392	8.524311953547135e-44	AT3G52060	0.9570353218285302	2.4333672212088905e-35	AT4G21990	2.3220439747793944	2.4785004329840408e-20	AT5G19120	0.747213897934183	2.582045023434278e-12	AT1G66090	4.89343443789186	1.1873166921855085e-27	AT4G04460	2.3867100944958395	3.1457861582544617e-10
AT3G09270	1.9461156987180102	9.183150757953083e-44	AT1G75500	1.0363111279191433	7.02220781071188e-35	AT4G39330	1.4030634901661987	2.714902898990901e-20	AT3G13062	0.623096341075735	3.223542578229405e-12	AT2G26530	2.7604852564768816	7.346265132920771e-27	AT1G06090	2.9070608881992763	3.325669598460832e-10
AT3G06500	2.106466779474848	1.0448318414428643e-43	AT2G42380	1.3957095120264764	2.881623899108916e-34	AT1G57820	5.277150131301646	2.716483382734137e-20	AT1G67710	1.1947639145561522	3.399045880667491e-12	AT2G46650	4.453029337124777	1.2078099878655768e-26	AT2G37180	1.5251450676937293	4.4419238000697204e-10
AT3G25770	1.9994498772316824	2.900760050814835e-43	AT1G52100	1.1304635675022554	1.976929495391585e-30	AT2G01860	1.38553124285137	7.411755672464967e-20	AT2G19970	2.6527157974277262	9.988164204468295e-12	AT3G23570	3.6440183776194646	3.115388641852983e-26	AT2G13820	1.2367438709107534	7.776500339056114e-10
AT2G38470	3.4322705773550557	6.521225750577141e-43	AT5G62670	1.083250849825373	3.359008940146958e-30	AT3G15356	3.289054526558093	7.46525518912717e-20	AT3G18773	0.9525644035202453	1.3874058379416368e-11	AT5G05730	3.122959161504996	3.1574364241106436e-26	AT1G29160	1.2478560960802842	1.0040631526841414e-9
AT2G26530	3.487923142220216	1.1116734823455066e-42	AT1G69570	1.4250929026951673	1.230498713913552e-29	AT3G62530	0.7263584863536754	2.431305767746014e-19	AT3G61060	1.7239187208057927	1.4344942009849708e-11	AT5G42380	6.140290686764364	3.1574364241106436e-26	AT1G31770	0.8798759940345958	1.042808378745123e-9
AT1G18570	3.861089630860707	1.5280082646944e-41	AT1G13080	1.5095711379920715	2.3673037380686024e-29	AT1G24100	2.036328198456452	4.9033118811828475e-19	AT5G09220	1.5160910112251742	2.6339324251865967e-11	AT1G19020	3.1186108711411764	9.005142032583446e-26	AT1G29660	0.5508752847316916	1.1402108649931337e-9
AT5G23510	2.9394151669296877	6.869261010519058e-40	AT1G29500	1.6247008302918737	7.525201424724852e-29	AT4G01360	4.586449200549818	4.903994212355467e-19	AT4G29270	1.3273021444019668	3.155189205140682e-11	AT1G27730	3.0959231034007018	1.8394217232581614e-25	AT2G37170	1.2714179916689397	1.430525030260149e-9
AT5G39670	6.110489475784991	1.0172371744418954e-39	AT3G24100	1.1717435793107045	1.3068195833791007e-28	AT4G30280	1.712333069283066	6.026375438040018e-19	AT1G80380	0.5455085511617427	5.074438128017873e-11	AT1G05675	5.8601149170270315	2.245004028454284e-25	AT1G73220	3.6690658712416533	2.1679469911913653e-9
AT1G17170	5.196818073468082	3.197924694716968e-39	AT5G52300	2.2117671397468786	2.3240474304460764e-28	AT4G08770	5.348166344320119	4.5696177728175946e-18	AT5G63160	1.1638056456073518	5.1114866424600684e-11	AT5G43570	1.7713832798879265	2.691820444959992e-25	AT1G70370	0.4956382381427522	2.1766058758856705e-9
AT1G17180	4.364429183558373	4.808029476127734e-39	AT4G34760	1.7450676840465646	3.0641766579920625e-28	AT3G22890	2.402448140302073	5.833075091761006e-18	AT3G10740	0.8957164446552202	5.326657701925564e-11	AT1G61800	5.468557740499786	5.555631842914173e-25	AT5G51270	2.413935608700335	2.57766479952196e-9
AT3G54150	5.328780722412934	6.093039679244033e-39	AT2G28000	1.1366182884909384	4.177501938759124e-27	AT2G04400	2.3367290967984773	1.5304631970898894e-17	AT4G37260	0.6541852808315284	6.314708010690033e-11	AT2G04400	2.7690825610948533	7.886863837467803e-25	AT1G08990	2.052631178789996	3.5582943272144447e-9
AT2G25450	1.3310994776584366	3.733102563464073e-38	AT1G64200	0.9819515453716926	1.1635288314697929e-26	AT5G42650	2.040143403714046	1.717265581916216e-17	AT5G43500	0.8540323530441497	1.0067171835931469e-10	AT4G22690	2.928072922591216	8.89164776494569e-25	AT1G79840	1.6895589095704078	3.65002416406223e-9
AT3G09390	1.6890609392908031	9.622231363787831e-38	AT3G07770	0.8642038233512632	3.880142991255695e-26	AT5G05730	2.541031410334065	3.2229986803864947e-17	AT1G06090	3.028925458582636	1.0237738126382854e-10	AT4G11280	3.7826432225373097	9.755041900649909e-25	AT1G13080	0.8387020851727466	3.9613140775482e-9
AT4G14630	5.574750552461692	1.3589398286642162e-37	AT3G13980	1.4579389887994845	4.534966300100668e-25	AT5G57510	3.4488551193815296	5.0973516008773935e-17	AT4G30200	0.6113521571453644	1.0260881982800344e-10	AT3G09405	4.48253411734935	1.0767908882621592e-24	AT1G33700	1.163832663349399	4.63883082799615e-9
AT4G36500	2.6422690724522817	1.8484447246924294e-37	AT4G17460	0.8908372812066788	6.594621101034316e-25	AT3G09405	3.6456269828322583	6.306312481790599e-17	AT2G20670	0.5831236102513542	1.5907612763656666e-10	AT1G49570	3.6783854196460664	2.136386737194943e-24	AT3G60330	2.174862897029697	4.770026722226117e-9
AT1G58602	1.422916741767915	3.1464017047637084e-37	AT1G65980	0.9245678966458273	3.903383409164942e-24	AT2G38240	4.1973789135472925	7.476781633702333e-17	AT3G62950	1.8448047000902108	1.6277712081313335e-10	AT4G17490	3.054948070426229	2.471312813504897e-24	AT4G22235	2.6491611825710897	5.880006977249526e-9
AT1G78380	1.8640422031600754	8.943106931035457e-37	AT2G14890	1.1576571490562266	4.412508367340981e-24	AT4G24350	1.4022533833288655	1.25889857230831e-16	AT2G36420	0.8693348368721033	1.7471767156137067e-10	AT1G76650	3.4243402696840746	2.5782786277317763e-24	AT5G24150	1.3448694837148707	6.41995486190684e-9
AT5G27760	2.970748436904116	1.5842031075927474e-36	AT4G35100	1.254527440184598	4.7200643728919586e-24	AT4G06746	2.753750553506553	1.7928265267415124e-16	AT4G11190	2.841025470733049	2.033454865843649e-10	AT5G22300	6.283112303782789	3.2279152747768082e-24	AT3G45680	2.1852220212159073	6.431947887199695e-9
AT2G41100	4.213295208124184	1.7884255437990003e-36	AT5G06760	1.7992256706347376	1.6272517783655423e-23	AT1G62180	1.6602019850123486	2.8242330158964595e-16	AT2G38400	0.7339905954721528	2.1384005870083834e-10	AT2G22880	3.7688544519473406	3.72291027301904e-24	AT5G48000	2.573661639626101	6.936259362999812e-9
AT1G17147	2.461774884685686	2.2720120714865815e-36	AT1G14980	1.1564426737173295	4.849558384158288e-23	AT1G19180	2.4485031232245698	3.6019491746449154e-16	AT4G24240	0.6515066448935113	3.563744024181747e-10	AT4G30530	2.8365844275337952	4.76832129297387e-24	AT4G32410	0.3732229260405415	7.03601796356602e-9
AT3G16530	7.1637090087517965	5.507217360335992e-36	AT1G71260	1.1100943439221578	1.601854878967674e-22	AT3G17390	0.900123211268084	4.840433535437715e-16	AT5G51720	1.2133510813778532	5.448637125395043e-10	AT1G72900	2.687295895183769	5.2021090179399524e-24	AT3G20570	0.8660347434571856	7.416006155342526e-9
AT1G76650	4.298594186378132	2.288341651314547e-35	AT1G64720	1.1569494474893809	2.1543674207686844e-22	AT2G32140	4.708724458881254	5.77347721401292e-16	AT3G26510	0.7930510904611379	6.187856355751176e-10	AT4G39940	3.989506947968578	6.1742370654115444e-24	AT2G36830	1.3309167723005992	7.881325356525074e-9
AT1G55450	3.0855336780635407	2.3427473675222836e-35	AT1G70370	0.7548089601570983	6.089244874639663e-22	AT2G32190	3.4227638409522787	9.507663308901094e-16	AT1G13260	0.6935073536630625	7.469662394364277e-10	AT2G38470	2.552789364604164	9.73788222931393e-24	AT1G47670	0.7081597689296709	8.88091042198982e-9
AT2G46650	5.252610067328921	2.4333672212088905e-35	AT3G61430	1.286300196393882	1.7285234185233554e-21	AT2G29480	2.180219130119929	1.300543974443275e-15	AT1G18460	0.4569736312132013	7.568722587365606e-10	AT5G18470	3.728379453827646	2.116359277091296e-23	AT1G79520	1.068852679556097	9.368263743006829e-9
AT5G04340	2.709148833885636	4.835860426274335e-35	AT3G06868	1.4333340741497445	2.2098987755037994e-21	AT3G54150	3.168116105246038	1.3528114888799847e-15	AT1G65845	1.0189116058763976	8.226753019313775e-10	AT2G32190	4.207690824498139	2.1662412607905985e-23	AT2G35810	0.9158284632270817	1.0017013493538504e-8
AT4G30530	3.3962711742831466	4.890644111350722e-35	AT1G72660	3.9444662841902334	3.978037549967764e-21	AT2G30870	1.898053330584224	1.640393934868294e-15	AT1G68840	0.8209205043948313	9.195386477925006e-10	AT3G16530	5.7686314059771355	2.891135830357059e-23	AT1G49320	1.2632523295085918	1.2655917858391827e-8
AT3G28930	6.132378278648863	9.536379407631829e-35	AT5G66240	0.5598547312462782	9.775662120098781e-21	AT3G23570	2.751019564928196	1.658595851025752e-15	AT3G49940	0.6308460440407868	9.57411350461533e-10	AT3G54150	3.9118196976080495	3.125991457245076e-23	AT1G14185	2.1293177833609347	1.2894848344838965e-8
AT1G21130	1.961931339246133	2.784563080139155e-34	AT4G34260	0.8003633316037962	1.4799097472115665e-20	AT5G67080	2.6939846995135275	2.325036823114035e-15	AT1G22190	0.9457314946781535	9.678933637977205e-10	AT5G02490	3.0733125489920714	1.0576649593206537e-22	AT1G17190	1.4936549247476043	1.3002340768434027e-8
AT5G18170	1.537227296791343	2.881623899108916e-34	AT1G28130	1.0061656818461084	2.0580514860447052e-20	AT2G46650	3.2451674225519165	3.196869814409437e-15	AT2G14170	0.5811256910680873	9.859882363736878e-10	AT1G80160	2.3769074693649723	1.1708457828099497e-22	AT3G14350	0.5168687856898676	1.3236891411140743e-8
AT1G06160	5.7255644946865205	3.1494973293996473e-34	AT5G58590	1.1950170370082935	2.3939151343445134e-20	AT2G22330	3.148705919001909	3.4415234858921166e-15	AT2G29670	0.7710844060724417	1.0278132320577639e-9	AT1G61340	2.8097767389617285	1.2277913340505509e-22	AT5G35940	2.4541875735072565	1.3356003762048274e-8
AT5G09650	0.8806380839658688	5.966798132156385e-34	AT2G36830	2.029869686162359	2.6633166264230615e-20	AT2G29470	7.932583872587966	3.987324180566845e-15	AT1G49320	1.3517878309182236	1.466023834570303e-9	AT2G34930	2.9547461524163157	1.2277913340505509e-22	AT1G23760	1.5943348675929225	1.341445304750389e-8
AT1G59870	2.5158437673824494	7.686569932625484e-34	AT2G37180	2.1559316034351568	3.2880662780912836e-20	AT3G61390	2.0382293386919788	5.515085244382153e-15	AT5G46710	0.7635939146810402	1.6362957620971948e-9	AT4G08770	5.968929113017057	1.2277913340505509e-22	AT4G37410	1.4605995671101557	1.3483698369001805e-8
AT1G66090	6.199709079112918	1.3910745449157048e-33	AT1G52830	3.849599347881505	4.3011348751502494e-20	AT1G18570	2.3039180290411085	1.1358908466047432e-14	AT3G08040	1.5599762821234633	1.6485273541513811e-9	AT1G24100	2.1987741856442393	1.746691179445289e-22	AT5G19530	0.6928950899671553	1.4502467000759175e-8
AT5G05730	3.4899915918794413	1.7339566341815577e-33	AT4G29020	1.6794035901663116	5.803233361037411e-20	AT1G72450	1.7754351384993363	1.1908810349643747e-14	AT5G44572	1.0694760302247743	2.08118931240009e-9	AT4G22710	7.805129235524162	2.624195125354073e-22	AT1G17020	1.0544812104657904	1.468573853489814e-8
AT1G72900	3.160143390803925	1.8192032302833906e-33	AT5G55730	1.2279732704149446	9.763827879729401e-20	AT5G17990	2.341262268921798	1.3918254913023731e-14	AT1G33700	1.2009444150665056	2.3389094127596468e-9	AT5G57510	4.712100370770584	9.71052981327578e-22	AT4G31910	1.0745413248600966	1.530419874173095e-8
AT1G76520	2.006781540007468	1.9759480925111728e-33	AT2G21490	4.403198309883009	1.1598360502441803e-19	AT4G16820	5.323776032442985	1.8602935198374252e-14	AT3G25190	1.6507824780974503	2.3393333955103336e-9	AT3G61390	2.5009115678887675	1.4035899763312053e-21	AT3G08040	1.454255096335124	1.5728271229403634e-8
AT1G53430	1.863380909635488	6.393653393599781e-33	AT4G23400	1.4592606158483332	1.3618034339512313e-19	AT3G49110	7.35468718987272	1.979673128299565e-14	AT5G61250	1.1902612436254147	2.5380431522211e-9	AT1G56250	4.328124894534096	1.6728603131533435e-21	AT3G58810	2.16133381237926	1.6089797506163015e-8
AT1G28190	3.1953745984958934	9.023991921264839e-33	AT3G23880	0.9965970280368974	1.8237446791924972e-19	AT4G35630	2.2586573821648095	1.979673128299565e-14	AT5G49360	0.7086288546821496	2.7366473679464337e-9	AT1G72450	2.1509231047563477	1.8794726793298625e-21	AT5G42250	0.7945842104003724	1.7772035554224662e-8
AT3G49620	9.837197154335186	9.506667510909144e-33	AT1G11545	1.205696215039767	1.8983831560466801e-19	AT5G14700	3.5186818665094064	1.979673128299565e-14	AT3G03500	3.2486933808369707	2.8174451658245137e-9	AT4G33050	2.54779058511026	1.945317693496327e-21	AT2G02130	0.8041452612828843	1.9812063560091698e-8
AT2G43140	2.3488696228733947	3.0171438397540307e-32	AT3G62070	2.2801548616154834	3.230543856460844e-19	AT1G74010	3.164523655425749	2.1216270434507136e-14	AT4G06744	0.9395086781846195	2.854627109711322e-9	AT5G41750	3.5631357502307637	2.485577169163872e-21	AT5G42785	2.5527868115421763	2.163351129933508e-8
AT2G03760	1.447665233590301	3.8571422803366707e-32	AT5G06930	0.9764705471838939	3.2959463014944795e-19	AT4G22710	5.299002516316553	2.4626374898781145e-14	AT5G14120	0.5104853841925711	2.870753623332518e-9	AT5G27760	2.2494604841012635	3.676487294673673e-21	AT1G72160	0.6832407002726787	2.352726969182767e-8
AT4G39940	4.56173749324161	1.0472916482334843e-31	AT2G37170	1.8022853538041566	3.4208311877433737e-19	AT3G50930	2.5853192788046266	2.7479857600482704e-14	AT5G65660	0.6321646778105625	2.9026595464281256e-9	AT3G28930	4.672604929760714	4.422785317805575e-21	AT5G02090	2.028582206336259	2.4541147203786266e-8
AT4G31800	2.765791143508394	1.3601992395120916e-31	AT1G03470	1.4146956679801792	4.021998575716988e-19	AT5G05600	1.8830942573110503	3.692460076055788e-14	AT2G14610	2.4161120141816714	3.142053672390769e-9	AT1G72680	1.899581192822645	4.5617927143180275e-21	AT4G09990	2.563272844852287	2.6502584693413966e-8
AT2G30440	1.0956128125255344	2.8403408081573146e-31	AT5G19120	0.9070895234090011	5.449100659567834e-19	AT3G49620	6.182227099835922	4.525620704169682e-14	AT5G56100	1.198289684558832	4.426848278683388e-9	AT2G39400	2.4281559006069586	5.585038012430457e-21	AT1G14220	2.408401043820453	2.670303667329094e-8
AT2G30860	2.7943592603595295	3.0488652806576134e-31	AT3G62660	0.7985441785867873	5.926712890189515e-19	AT1G15625	4.507285341302063	4.5419532669142774e-14	AT3G23880	0.697290405725924	4.497086324994e-9	AT1G56240	5.022394194512393	6.237630854429849e-21	AT5G23750	1.6328709888365973	2.744718094702707e-8
AT1G36622	4.312816677523314	3.850779537169506e-31	AT1G53730	0.749165766384491	1.0577339117135935e-18	AT5G41750	2.851300425610252	4.5419532669142774e-14	AT1G42430	0.869486238063212	4.7755283658703594e-9	AT4G15760	0.8616748972994303	7.18370379523682e-21	AT1G64530	0.7195283849141875	2.925756907464964e-8
AT2G26560	7.095991754565927	4.0177830818262475e-31	AT2G37050	0.6910886085865725	1.5741495457192273e-18	AT4G39670	3.1581748763439093	4.865372521908816e-14	AT5G02090	2.1512648324185526	4.821300745322801e-9	AT4G06746	3.152164569277533	7.484213732694035e-21	AT3G53420	0.5657962439797001	3.2524322526481075e-8
AT1G67980	7.787636784842544	4.228017887836784e-31	AT2G23110	3.584266228589902	1.6295897273601999e-18	AT3G22910	2.7287794434776	7.027290730680197e-14	AT1G14220	2.547431440027261	5.066496057983013e-9	AT1G60730	2.6365934866214884	8.782588508909145e-21	AT5G44417	2.7123580283687034	3.495719349312296e-8
AT5G59820	3.7243203060969288	4.640366221933016e-31	AT4G22670	0.970560769179882	2.3609448477681153e-18	AT3G02800	2.870254490652252	7.239200056775127e-14	AT3G43670	0.7823181880000032	5.340150233795067e-9	AT5G09650	0.6936026914755874	8.782588508909145e-21	AT3G20130	0.9784945449603599	3.7900822790421e-8
AT5G16970	1.9418761182166955	1.0962202142295242e-30	AT2G32120	1.566908275723786	2.7434456884773404e-18	AT5G63980	1.7381592102729586	8.89327029541375e-14	AT5G20250	0.5946553386501818	5.476666619813917e-9	AT3G49110	9.493090335791315	1.2040342362715396e-20	AT2G20030	2.500120508659315	3.833090709507961e-8
AT2G04400	3.040187192744175	1.3317163104723418e-30	AT2G19900	1.8840105688674342	8.03503840570508e-18	AT3G51660	2.435400987183734	9.238969912672318e-14	AT5G28080	1.4556203609563514	6.323588449789194e-9	AT3G29000	5.346390512153132	1.3569560927687163e-20	AT3G25190	1.5059995950836433	3.938501238193984e-8
AT5G19240	2.6556340843084985	1.3352114593689462e-30	AT1G01620	1.2682140937436843	1.0354245798539208e-17	AT1G28670	0.6322216816613151	1.0145243210496982e-13	AT5G65207	0.9468399552917303	6.396079185943743e-9	AT5G17990	2.757538331731874	1.5378538069333757e-20	AT5G20700	0.9177194846067709	4.0195461329477475e-8
AT1G07135	3.3091616534330943	1.9783718943458588e-30	AT2G29450	0.7255556961210905	1.1333590382774435e-17	AT3G23810	1.2948609285137234	1.0184333419775248e-13	AT1G15920	0.5872526747562113	7.728566536951872e-9	AT3G22890	2.52450680552774	2.915992576761739e-20	AT5G54380	0.5894873028355345	4.023785038550952e-8
AT2G32210	5.188376992251826	2.138338588243463e-30	AT3G12050	0.9485456323861685	1.6417459287194594e-17	AT4G39980	1.727871927005357	1.1376071199889757e-13	AT5G22920	0.8333698072949791	9.288939588155358e-9	AT5G44580	1.7650524566119772	3.0583561805618026e-20	AT1G04430	0.4711180086298328	4.3284890169208164e-8
AT2G25735	2.7003882126554473	4.091825057252928e-30	AT1G47980	3.986797667507121	1.8156711305263678e-17	AT1G49570	2.6508960188089916	1.2131553223869508e-13	AT2G15890	0.7325585319780273	1.4541561987924296e-8	AT1G02850	2.4311631115585546	5.16450192111116e-20	AT5G11230	1.665182615695961	4.517627369628408e-8
AT4G33920	1.5189887110681726	6.456888477168462e-30	AT1G04560	4.90262238687595	2.6100788399320973e-17	AT5G22300	4.635686222388756	1.349198378583565e-13	AT4G01330	0.6519425142394232	1.5531029168333982e-8	AT3G01970	2.3672130704264323	5.16450192111116e-20	AT4G23590	2.9705561983925137	4.583897623982314e-8
AT3G62550	1.1644122484849269	6.662342486777301e-30	AT5G03230	0.9171580363819559	3.5304520405961924e-17	AT2G38540	1.4333876572428264	1.3640896265924176e-13	AT5G27920	0.8326479768856895	1.582341799166099e-8	AT5G23510	2.0511522248465273	5.16450192111116e-20	AT5G28080	1.3659745785607715	4.591871537946319e-8
AT4G21400	2.924282021711786	7.239015370241404e-30	AT3G27020	0.7009083068078129	3.570260113534248e-17	AT1G09932	2.5892175651934757	1.4623228657054516e-13	AT1G62280	2.00074442969852	1.6769361918715468e-8	AT1G07135	2.677999334602242	6.779144001384917e-20	AT3G25950	2.7981182412451076	4.874972672600542e-8
AT1G53625	4.451871470984646	7.941685853100316e-30	AT3G42800	1.4972273262213942	3.964944669569675e-17	AT1G72970	1.0363517094781531	1.547458056285766e-13	AT4G08290	1.142692991645331	1.8253687555995314e-8	AT4G17500	2.403407801027347	7.991499452142946e-20	AT1G78090	1.5191051955587709	5.532495652143436e-8
AT5G19250	1.2204339299629805	1.0355780773456525e-29	AT4G10150	2.16483767029182	4.106903006621155e-17	AT5G63320	0.7082595454690825	2.0200241398934377e-13	AT5G64120	1.2151090519523162	1.873128395808431e-8	AT1G19180	2.682464994793927	9.727133922459805e-20	AT5G34850	0.4231319220533095	5.929479671840273e-8
AT5G16980	2.0139122151716484	1.0595530845034477e-29	AT3G29810	1.1947989111335435	4.110669776166403e-17	AT2G30860	1.8541540822144007	2.3644401241280524e-13	AT4G23870	1.1541305296669127	1.8746553209700597e-8	AT4G04610	3.7797355984064467	1.4004652518238158e-19	AT3G61430	0.7732738435407066	6.056330110693363e-8
AT2G29720	2.9549733868740002	1.203912082788263e-29	AT2G21820	2.716351102574709	4.318583480098354e-17	AT5G57010	3.081670827333938	2.576395008389132e-13	AT3G06850	0.6104987292835756	2.2035503879730742e-8	AT4G21670	1.4190628303695687	1.5927635254797694e-19	AT5G27930	0.95449034210447	6.275169229069373e-8
AT4G24350	1.845035715932347	1.3862077747229356e-29	AT4G14550	1.0031405385692267	5.189193805868651e-17	AT1G04770	1.3219206860579418	3.041119631678661e-13	AT1G11260	0.7185722102255504	2.4009140931934453e-8	AT1G18590	4.074174939230511	2.3109601482576696e-19	AT1G02950	1.2143730080500006	6.40375674939012e-8
AT5G20230	2.8260818003766524	1.655848268358079e-29	AT1G76490	0.6609860712577601	5.311779967021635e-17	AT3G08640	1.689450019932699	3.727005080886246e-13	AT1G31710	0.8021906572051253	2.4165432237566957e-8	AT4G31500	2.4092481025208565	2.8249435821696165e-19	AT1G70460	1.6563066148333296	6.646730272439603e-8
AT1G21110	2.911746542924334	1.942149604475221e-29	AT5G18010	1.95558008924956	7.560032941640419e-17	AT3G46080	4.11111949541231	4.102123801314007e-13	AT1G23390	0.6479306484133714	2.8743992834377617e-8	AT1G05560	1.5723973381752796	3.690262301161435e-19	AT2G17710	1.2105389279889427	7.062337970392156e-8
AT1G61800	6.217720186725838	1.9945097753122777e-29	AT1G10020	1.0078417836216462	1.070078060089017e-16	AT5G02490	2.3041847960920405	4.3390927790519917e-13	AT1G29160	1.1594430298744034	2.8743992834377617e-8	AT3G19615	4.72827993970111	3.96075357829822e-19	AT5G61250	1.07121123008469	7.741609031268316e-8
AT4G02520	5.878250997769168	2.1133785735795737e-29	AT5G06390	1.223423176183819	2.1362344160657726e-16	AT5G62220	1.3675908251860438	4.5100478540483217e-13	AT1G03090	0.5442660100695238	2.9647076259273574e-8	AT4G24350	1.4909141081741093	3.96075357829822e-19	AT2G46890	1.413105903815373	7.982433537784046e-8
AT3G09405	4.870313073604706	2.3673037380686024e-29	AT3G51440	1.6382623025542848	2.348057378215781e-16	AT1G18590	3.3140596563888503	4.511082098950249e-13	AT3G48360	0.948585929214456	3.5890062264681205e-8	AT1G15125	3.9223436920709815	4.3312873040990317e-19	AT5G60920	0.5519438387997996	8.147671347474076e-8
AT1G15125	4.8393542250433	2.547872813968388e-29	AT5G24150	1.7884515858068575	2.6973453805128057e-16	AT3G26830	5.679126487481116	5.192163515807067e-13	AT2G25900	0.5381539233770333	3.971787245363474e-8	AT4G14630	3.738271596629747	4.571168546797685e-19	AT3G19450	1.0192598787882297	8.248887736467005e-8
AT3G22370	1.61748312423536	4.326435029948866e-29	AT2G42840	0.985326974092823	3.204933999817064e-16	AT5G19890	6.2545722306277804	5.845224906106483e-13	AT2G37540	1.4109206030039043	4.0013612854836674e-8	AT2G38240	4.56883554696187	5.177494376329142e-19	AT5G52060	0.5795076167397508	8.943329203585954e-8
AT1G60730	3.0930340810506927	5.169401621239323e-29	AT1G48420	0.6263952348744973	3.5429387121356156e-16	AT1G10640	2.0149585832868335	5.925404251148394e-13	AT4G04630	1.192243688383878	4.0013612854836674e-8	AT5G27380	1.300261839338913	6.020750014305505e-19	AT2G42570	1.6969466383825327	9.687660352192941e-8
AT1G80840	2.9699820874533054	6.35414776768712e-29	AT4G18970	1.3783166512240712	4.119272783121122e-16	AT1G60730	2.0850896808229544	6.114131284750571e-13	AT5G56550	1.7039058614796267	4.1548679702049366e-8	AT5G57010	3.8413036085513914	6.063425213709749e-19	AT5G11110	1.1932209933595135	1.1015866437260298e-7
AT3G23570	3.762886050076971	7.32126434456731e-29	AT1G52750	1.4582450089686187	4.728496098615508e-16	AT3G44720	2.4049577322415643	6.702710250654973e-13	AT1G05300	0.7443974903360268	4.7500048134817434e-8	AT5G52750	4.433225734163403	6.517214813594819e-19	AT2G28550	0.4115775965578728	1.1154988603868984e-7
AT4G03020	0.9128822443970273	7.525201424724852e-29	AT5G44310	3.337886564783768	5.247833773930817e-16	AT2G35980	4.554925085124228	6.972145670184102e-13	AT4G23590	3.0059191230840776	4.9551582797662426e-8	AT2G29720	2.3374672630281905	6.591178488008246e-19	AT3G46900	1.1348049835481329	1.1711052429700414e-7
AT5G26920	4.124852417961182	7.808367085559233e-29	AT2G37340	0.9289562829332881	6.936551698280139e-16	AT4G21670	1.1349394294737003	9.002466699156634e-13	AT1G23760	1.5561881878819386	5.5276483921523046e-8	AT3G02800	3.4204717356509207	7.524965452928998e-19	AT2G43535	1.1361182564705683	1.279932937833391e-7
AT4G12720	2.07967410567782	1.211721990894521e-28	AT4G00720	0.5789222708638053	7.976829578414833e-16	AT2G34930	2.074319685899267	9.403772748598617e-13	AT5G47390	0.4676908295032305	5.5388584868633115e-8	AT1G76680	2.3265873393679772	7.811843808285471e-19	AT4G06744	0.8335330246895951	1.2896341052781015e-7
AT5G57010	6.127964471025696	1.4032589016600526e-28	AT5G54380	0.8214838723632454	8.037651047838834e-16	AT1G60750	3.7486003130423584	1.14405007774776e-12	AT5G26740	1.0504102072351926	6.204091379558288e-8	AT4G27300	2.7297657893915495	1.0623343191313932e-18	AT1G65570	3.929812097263644	1.2948028641613246e-7
AT3G54640	3.9936017911293287	1.7159375935250845e-28	AT1G50010	0.8256802747957851	8.32430148308808e-16	AT1G32500	0.6384741067557623	1.5292873823431444e-12	AT1G76460	0.6476518742871745	7.787137911889665e-8	AT5G08790	2.135414456309414	1.0623343191313932e-18	AT4G15160	1.5454782475125604	1.3351897871965758e-7
AT2G02930	5.191741420290437	1.9750110786607766e-28	AT1G10360	0.9905737831582023	8.502719979485533e-16	AT5G47220	2.3084836171713135	1.5292873823431444e-12	AT3G61160	1.0580666900140698	8.080535960790688e-8	AT1G73500	2.316143752649195	1.4432619936405074e-18	AT2G27370	1.599590538594891	1.4068449197149006e-7
AT1G19180	3.1979470240785974	2.3507390888182796e-28	AT4G01610	1.2039425671236752	9.883570112863033e-16	AT1G52400	3.366765461796655	1.7870504697438218e-12	AT1G68670	0.5096146982420664	8.438402589080297e-8	AT3G45140	5.261448119711838	1.7361816110632756e-18	AT5G23400	1.024445382929743	1.5362674734390187e-7
AT1G53440	1.771606389524841	3.0298402900833703e-28	AT4G12880	0.7083845949480744	1.3742825311826848e-15	AT3G48450	2.914549185829146	2.498718159003293e-12	AT3G55610	0.45074049206514305	9.000724743036061e-8	AT2G30860	2.161292322872863	1.8177976691128814e-18	AT2G14610	2.147614272753833	1.5427348582156077e-7
AT4G15490	2.2504020489830245	3.0298402900833703e-28	AT3G02480	1.956737942522129	1.4743762857251815e-15	AT4G39940	2.8557815219031304	2.5978605623241647e-12	AT5G16900	2.6027848165023224	9.669874264875455e-8	AT5G04340	1.938695635294035	1.9800450967537883e-18	AT2G32300	1.7562479279512417	1.6679959068553895e-7
AT5G42380	7.9972024177874586	4.122605813606637e-28	AT4G38800	0.7891952828225947	1.693676240294047e-15	AT5G13550	1.410268029752356	3.4496294846670912e-12	AT4G31910	1.032910731690423	1.0365562936408172e-7	AT2G04040	2.4515334625006333	2.9113909444685163e-18	AT3G45310	1.0150549473417543	1.7134822264614687e-7
AT5G22300	6.694463380792501	7.130585755494822e-28	AT1G51170	1.1934802722069378	1.802915752830654e-15	AT5G24660	4.01892035991712	4.093225643307999e-12	AT1G74840	1.0701582725742174	1.1583680419187523e-7	AT3G02840	7.78539700203773	3.3492042215538546e-18	AT2G36420	0.7165667033615369	1.9355619975286024e-7
AT3G16150	3.815989786736015	9.174831758934775e-28	AT1G01430	0.4945956490749145	1.928514726236334e-15	AT4G27070	2.646067858303704	4.132317995666704e-12	AT4G15160	1.5694324320379984	1.3927943128881625e-7	AT5G46330	2.215513551944333	4.746705168864558e-18	AT1G08650	1.0619116252781444	1.961464295431929e-7
AT2G39400	2.7633635487412187	1.284568693795478e-27	AT2G47440	0.7844532958830951	1.928514726236334e-15	AT2G16900	2.350125417025901	4.682408847020829e-12	AT5G44417	2.6455462532619456	1.425429566370519e-7	AT5G63790	1.5924160872840898	6.5870309773883606e-18	AT1G02810	2.4348595644657802	2.005275593890713e-7
AT4G19880	1.922682081694621	2.2945077671692987e-27	AT5G47370	0.8362925565116268	2.0303019150049327e-15	AT5G67310	5.144464712167345	5.7643130925090514e-12	AT3G15630	0.6203223421351362	1.5934975769438247e-7	AT5G54490	2.4009856607168003	7.32327182401348e-18	AT1G73340	2.7310669609194416	2.006578776526965e-7
AT1G61340	3.0917373519459916	2.7961359206617953e-27	AT2G15790	1.2150677659257334	2.1882736390187735e-15	AT3G47540	2.9499758178859192	6.011143604917431e-12	AT4G15680	1.5208189015814861	1.5989378390342705e-7	AT3G14620	2.9902422887959923	7.432051748605567e-18	AT3G26720	0.7018905206687834	2.021298243082426e-7
AT5G05600	2.5753743982413067	3.2556707933625256e-27	AT2G05790	0.6693029869855497	2.823635121297352e-15	AT5G11740	1.2029843037057373	6.113984510773332e-12	AT1G78090	1.4923604970994755	1.6355851717043974e-7	AT1G76600	1.9589960503016537	7.894475762441483e-18	AT1G70890	0.9498751411711766	2.0901096142036113e-7
AT1G13210	2.156670544627648	4.175684705031484e-27	AT5G25140	2.384484152936658	2.995643925602561e-15	AT3G13650	3.859802791513549	6.5482884078094025e-12	AT2G33770	0.5967524080767581	1.669357262915614e-7	AT2G38870	2.2573738957627922	9.829394979575934e-18	AT3G61410	2.495050504741161	2.139216161850187e-7
AT1G02930	6.778478127636564	5.9622995692299015e-27	AT1G19000	0.5644156798649369	3.3035641995043524e-15	AT3G48890	1.8908345022859223	7.114922945938043e-12	AT3G19030	0.9212432588295284	1.6869967986200454e-7	AT3G16150	3.0099521876070425	1.3129639929024978e-17	AT2G24762	1.3811065853229214	2.1422850913162413e-7
AT1G02920	5.199319143843673	9.008984869046664e-27	AT5G14800	0.8809693900506912	3.506184756654311e-15	AT2G32210	2.9748110291065597	7.186473161021413e-12	AT2G43535	1.1418944847482184	1.8812546577970629e-7	AT5G54810	2.2359350892411083	1.482741234131276e-17	AT2G38080	1.1851986609612446	2.2110522444658847e-7
AT3G62150	2.5474564695739725	9.008984869046664e-27	AT3G58450	3.645062494250793	3.965449833355159e-15	AT3G07390	2.2443353927354814	7.186473161021413e-12	AT4G13030	1.163382394486943	2.03141199203001e-7	AT1G66580	1.8887823785002116	1.6059773596805012e-17	AT5G57110	0.7476139209149343	2.2275156550172312e-7
AT5G18470	3.9426676022473677	1.0352277632977269e-26	AT5G03740	0.8553754248095891	4.085115439219708e-15	AT3G28930	3.4738371044032283	7.186473161021413e-12	AT3G26720	0.7131040488578758	2.0565777054086168e-7	AT2G23170	2.294243089372433	1.6381112463964397e-17	AT1G55240	1.6640338087818671	2.2566868022482484e-7
AT5G25250	7.221937436488503	1.0547653529726595e-26	AT1G77630	0.9413327090225007	4.115677505827611e-15	AT3G55970	3.5178205973556276	7.186473161021413e-12	AT2G18280	0.48188360477362585	2.198975158948067e-7	AT4G11170	3.9369593723085607	1.6921757217613308e-17	AT4G37400	1.5785596330156741	2.261482175706116e-7
AT3G63380	3.456455196305359	1.1634477075233036e-26	AT4G01330	0.8485364012024343	5.348011051684516e-15	AT5G46330	1.7713205796152083	7.392362543329265e-12	AT3G57010	1.5355809614976264	2.2885214613554975e-7	AT4G21990	2.122134589491965	1.7801620541712684e-17	AT2G16005	2.526434439910931	2.2702143009381208e-7
AT1G05680	4.141798685472576	1.339825519227462e-26	AT1G04820	0.7339652663656188	5.7723600332896594e-15	AT1G80820	2.554198834250849	8.116403883351968e-12	AT1G28330	0.6272200298354451	2.3775807953794438e-7	AT2G44080	2.5100264249434305	1.9782403562502393e-17	AT3G03500	2.828269248691666	2.3960556327519514e-7
AT4G11600	0.8940225740483817	1.9937081659639652e-26	AT1G64640	1.2891395568812563	6.435472813066691e-15	AT3G28040	0.6710180740977335	8.944532903059505e-12	AT1G69310	1.0802387372055673	2.406637879795332e-7	AT4G30280	1.6201597928645624	2.1660905410752173e-17	AT2G12400	0.9168298842533689	2.496403101776951e-7
AT5G42830	3.9161657462516115	2.19994410043596e-26	AT3G27170	1.308432893436965	1.0927106358339027e-14	AT5G01380	4.402021203340982	9.281211846455975e-12	AT5G57090	1.4530185821094281	2.5263833964752405e-7	AT1G22400	1.6864230230349606	2.7729780510686646e-17	AT1G44800	0.9624111301421898	2.551056095357511e-7
AT1G05675	6.932348436919175	2.550388093333528e-26	AT2G18540	3.7951945492068306	1.9252486914852194e-14	AT4G13420	4.208002836773004	1.0144502571630824e-11	AT1G33240	0.5848062837129334	2.542180703728721e-7	AT4G08555	1.852456488758249	3.3969296596290904e-17	AT2G23630	3.3738558720954677	2.567452555269567e-7
AT4G31500	2.785169154568229	2.9652054897194604e-26	AT5G03860	1.7705990348651293	1.9489184004160367e-14	AT5G01500	2.414433495740256	1.1050632481257205e-11	AT5G35777	1.3901942872675805	2.542180703728721e-7	AT2G29480	2.278320901092861	3.7058140429259346e-17	AT5G25820	1.2057027843010533	2.807738623410129e-7
AT3G19010	1.311947940042376	3.526319945617665e-26	AT3G54090	0.9234517491430707	2.0664976519326383e-14	AT1G52890	4.262876521702095	1.1098231327153886e-11	AT1G33055	1.5215629943905684	2.702273001942223e-7	AT5G01500	2.9408232279499233	4.1205138795519224e-17	AT4G22010	0.57572102341702025	2.887051793367712e-7
AT1G22400	2.063272735836797	3.6562885188527853e-26	AT1G08500	1.1825274670599584	2.174578565474742e-14	AT1G03310	0.7903396592987837	1.1214387615641013e-11	AT5G42250	0.7424202545367616	2.971394756986449e-7	AT5G05600	2.0480917258929052	4.496459965762329e-17	AT1G64590	1.8516572582187083	3.000580102602325e-7
AT1G56250	6.683923706269584	4.112082695530911e-26	AT5G23860	0.96556067833108306	2.368018966831138e-14	AT3G54160	3.353946876541233	1.1621609288880981e-11	AT1G02640	0.5282120495219602	3.093221091817376e-7	AT2G02930	3.8152458788061545	5.2345021040253033e-17	AT5G23840	2.2911010622732335	3.034005990318864e-7
AT4G01870	4.016657138137519	5.131955064152414e-26	AT3G62290	0.8589925872308929	2.434515195134337e-14	AT1G57630	3.7900434993052925	1.2437518866466337e-11	AT2G29630	0.40884147553730094	3.3942731252875175e-7	AT4G27070	3.158314248124541	5.4192440954598286e-17	AT3G61270	2.335690354975236	3.0626812748707305e-7
AT5G67340	3.6872479501562543	5.533497989273159e-26	AT5G20720	0.7906532232096937	2.5746664631394444e-14	AT5G13200	2.4783770820680675	1.510635706422397e-11	AT5G17300	0.906359626975955	3.3942731252875175e-7	AT3G50480	2.4785694628489154	6.137491845518154e-17	AT5G16900	2.4851683319207094	3.0744653494040445e-7
AT5G08790	2.493295311683708	6.666106864100559e-26	AT1G33700	1.446657228838564	2.9354512723293265e-14	AT5G64750	3.8220902680592523	2.0040002848039074e-11	AT3G09470	0.4785179536025797	3.4568223335634846e-7	AT3G22060	2.3184444273742324	7.002062420984952e-17	AT4G23400	0.8747437427444994	3.0963548857253334e-7
AT5G17990	3.063059681034487	7.76253955786028e-26	AT3G23990	0.9131219161192476	3.65301668446776e-14	AT1G19020	2.054605203488552	2.2310043424810854e-11	AT2G37170	1.106066990632297	3.553062159076639e-7	AT3G54640	3.08940513478933	7.186818439389701e-17	AT3G06035	1.3004587025915706	3.2053628651100144e-7
AT4G21380	4.143143121392246	9.767598487116222e-26	AT1G17810	1.668036281169114	4.0688086961577525e-14	AT5G27760	1.635826810639964	2.255587159674058e-11	AT2G26080	0.5575120676073919	3.6295134883619947e-7	AT2G29420	1.6863664444712159	1.2769203467386958e-16	AT1G74210	0.9243731299809804	3.2146848660594095e-7
AT5G64905	5.5739802365933455	1.0594897296384262e-25	AT1G62710	1.5874856430128896	6.128014773152822e-14	AT1G53490	2.3997013464524612	2.3387277501157912e-11	AT4G15380	2.2136734695185525	3.6385182936918803e-7	AT4G27280	1.7691461085355271	1.3638353383044608e-16	AT3G01500	0.854424768720663	3.313312523119666e-7
AT4G15760	0.9434526273386397	1.2330873571096752e-25	AT5G18060	1.7858152936741591	6.519808722282237e-14	AT1G78370	2.5542648565896258	2.6147636459943098e-11	AT5G02840	0.7582930758111602	3.7631930186944774e-7	AT5G39580	2.911324954251883	1.5886748333440723e-16	AT3G23805	0.8744725424908945	3.3626950272971123e-7
AT2G22880	3.8032120616462386	1.3890390278500406e-25	AT1G12080	1.1998218669549194	6.849860142149612e-14	AT5G02760	1.9325103827013805	2.6339324251865967e-11	AT5G48000	2.3217430808258444	3.9406226729879907e-7	AT5G59820	2.6877645697950063	1.7083922722411646e-16	AT1G72230	1.6519377626183567	3.642659157818963e-7
AT5G65600	6.190166270069515	1.595829302695355e-25	AT4G28720	1.3420897263172296	6.978733996438409e-14	AT5G26220	5.013563950411962	3.091412839645422e-11	AT5G24530	0.6268689333958546	4.005636455391702e-7	AT5G48540	1.823645911152669	1.7165214564810327e-16	AT1G30690	0.7609445919392925	3.76998927711184e-7
AT3G02800	4.0626339701848835	1.8044607921525568e-25	AT5G19190	0.7041885820029353	7.155780734008358e-14	AT5G13740	1.1818474594352444	3.1299167296639325e-11	AT5G21930	0.6849195056755646	4.3083552888105613e-7	AT3G21780	2.642511821118886	1.904631929892965e-16	AT2G45890	2.2166903083926393	3.8082169361159505e-7
AT2G37430	4.270307194947743	2.0070120106361445e-25	AT4G23493	2.455128465307362	8.127038327356215e-14	AT1G28190	1.8420189645839213	3.155189205140682e-11	AT5G51270	2.116919466752269	4.832285579477203e-7	AT5G14470	1.40771670872139	2.2301958466043024e-16	AT5G57685	1.1006354179433822	3.974728033775148e-7
AT1G78600	0.8250319267152297	2.6010187179339047e-25	AT3G60210	0.7883988680877698	8.950748894719046e-14	AT1G66580	1.5177295263465949	3.274732017337616e-11	AT3G20570	0.775366310096271	5.075846249284529e-7	AT3G44260	2.0179508477349	2.2955970161747e-16	AT3G16460	0.5988701717512797	4.0075547456758883e-7
AT5G53990	4.637233704809929	3.7568002764742746e-25	AT5G67610	1.030574624414287	1.1572101589908198e-13	AT1G78210	1.426325559110025	3.274732017337616e-11	AT1G02810	2.3915018142786324	5.675969458441709e-7	AT2G36770	5.885044966925189	2.6575350053576676e-16	AT1G67330	1.3139747794511274	4.144184256902375e-7
AT1G56240	5.702330925349027	3.8601090242559614e-25	AT1G72820	0.7683689571579123	1.1686478732242052e-13	AT4G36820	3.516194570190689	3.5625688357493337e-11	AT5G27150	0.45176537793455096	5.818127228443075e-7	AT3G61190	2.027200167710265	3.1177148652322855e-16	AT1G11670	0.9544886988538404	4.173088656575127e-7
AT1G08930	1.481311901312236	4.613072163600382e-25	AT1G09750	0.7839777318199426	1.1689224864414137e-13	AT1G01480	3.485974718538058	4.065967429963232e-11	AT4G08300	1.9016352671783079	5.862196316520828e-7	AT2G01300	3.6018313384445753	4.1854949140518488e-16	AT4G30560	1.1693532197692684	4.173088656575127e-7
AT4G37370	4.34178919542207	4.630604737226344e-25	AT5G25450	1.820374326409448	1.1830183473776506e-13	AT1G61810	1.5893138657425225	4.1888140378688004e-11	AT4G12080	0.9847757672052774	6.13019039369111e-7	AT5G13330	1.526715066823631	5.341122576667619e-16	AT1G51880	2.737647504900423	4.244424100714259e-7
AT4G34135	2.111619622635981	4.937426237971759e-25	AT2G20670	0.6465994065532203	1.2799803857282247e-13	AT1G70700	1.2273832904676272	4.211728266992643e-11	AT3G49780	0.5682250840898371	6.164899272511377e-7	AT5G16980	1.442594617154391	5.47435125111484e-16	AT5G06200	1.881146227985573	4.397866207838729e-7
AT5G28830	1.698893178454358	5.380715125736433e-25	AT5G48470	1.3012277361144018	1.2958518023261644e-13	AT1G13650	1.9530855810504795	4.2668503120219323e-11	AT1G65570	3.7968357314919685	6.229105588692604e-7	AT3G46080	4.588977804817395	5.886333122052908e-16	AT3G53980	2.1610504522085225	4.5094135833171027e-7
AT3G25250	3.3096815451289667	5.549919776139177e-25	AT1G71790	1.087532582564353	1.420233037233302e-13	AT4G23100	1.3766771356437066	4.8150693671611245e-11	AT5G50450	0.5873294110316863	6.285918934228031e-7	AT1G64065	3.069323217976625	6.059982504983189e-16	AT1G18880	1.0172356387392887	4.5373771806020225e-7
AT1G72680	2.0396827106631252	6.682200000216937e-25	AT1G68238	1.3045226619509545	1.430746595450755e-13	AT4G04480	5.691094333140623	5.139247408713414e-11	AT4G02290	1.306494430111675	6.41498519019071e-7	AT2G23320	1.7922425163410944	7.657914712889269e-16	AT2G32610	3.762255297203812	5.030731880911348e-7
AT2G44490	1.3850040855063661	6.682200000216937e-25	AT3G19820	0.6449721445827323	1.4364149856616295e-13	AT5G54810	1.7778184585264831	5.139247408713414e-11	AT5G44920	1.0037301022000242	6.41498519019071e-7	AT5G06865	1.8682097970969882	7.872392155223694e-16	AT5G02420	1.7993447235533178	5.044220326915953e-7
AT4G34710	2.525536001803806	7.30020610464296e-25	AT4G00430	0.7967698764755566	1.4894376598619762e-13	AT4G26450	0.6521769492422809	5.6335384815100493e-11	AT4G15960	0.9959315839511577	6.851392303172672e-7	AT1G78380	1.226122476292763	8.063120520950502e-16	AT3G61160	0.9801151413563033	5.623139459340181e-7
AT5G39580	3.542490228990355	7.71390255654227e-25	AT2G42560	5.107856438730715	1.5699649590309422e-13	AT1G75830	5.928500256206392	7.004369460678426e-11	AT2G35920	0.4938881247460943	7.032152244384641e-7	AT2G22330	3.168306502610385	8.388439807042635e-16	AT1G76220	2.1933242761806393	5.635430580360352e-7
AT4G11170	6.888917592947489	8.191593695763418e-25	AT3G25717	1.039017011425188	1.7076650955833589e-13	AT2G20610	1.7020897073067363	7.709787592431419e-11	AT1G19400	0.4980903384720467	7.675244803488141e-7	AT1G67810	2.7038054287637494	9.34793853525764e-16	AT5G14150	2.6650192694377086	5.715221940629981e-7
AT1G74100	2.6055397430705263	8.93451727934844e-25	AT4G02980	0.9433825599097028	1.708016810702239e-13	AT4G14680	2.478493308577688	7.899198900578831e-11	AT2G42570	1.6115297024960027	7.814290719687949e-7	AT1G57630	4.614003650749702	9.666389233003925e-16	AT5G46090	2.6189743999869397	5.909973476615793e-7
AT1G06690	1.2403200759878001	1.1418569904985107e-24	AT1G56440	1.3353062550259174	2.476213209009873e-13	AT2G14750	1.5676844237916294	8.532826478050763e-11	AT5G21170	0.6883741810773688	7.826698524562143e-7	AT1G75000	2.9441170798684566	9.666389233003925e-16	AT1G52750	0.9549813495438766	5.9497525120149e-7
AT1G53230	0.9662594266678106	1.3218527544011986e-24	AT1G29460	1.6364935629436839	2.5817130313455195e-13	AT3G28210	2.8684339271227524	9.422688466138135e-11	AT2G41560	0.5431956383645312	7.884122945543948e-7	AT1G51760	1.9888794904445437	1.0319904273263397e-15	AT2G22170	0.93867861617705906	6.13588831948944e-7
AT1G28600	1.638777424050678	1.5378576826753233e-24	AT2G25900	0.6753165329112321	2.754554986839258e-13	AT3G54400	1.1065782775395092	9.577349433351206e-11	AT5G14150	2.678007509048597	7.912371254625496e-7	AT2G41100	2.76347566892686	1.161847370374074e-15	AT3G48940	2.626610707931614	6.781509378023268e-7
AT3G26830	7.843868367724499	1.734893738734151e-24	AT2G30480	1.4395787827877025	3.063656964827193e-13	AT1G56060	6.132132419622006	1.0237738126382854e-10	AT5G50760	0.7905761320472254	7.928113525842462e-7	AT1G15625	4.8256405754737255	1.8282031511443574e-15	AT1G35720	1.176073059556143	6.832542457968745e-7
AT2G34930	3.0114500837419325	1.76904219065664e-24	AT5G23350	1.3835011038400948	3.16438839244574e-13	AT4G31500	1.7976847904112856	1.0237738126382854e-10	AT1G16720	0.6616048937913335	8.046787391823636e-7	AT5G19890	7.511885945279747	2.3080615433880436e-15	AT4G02290	1.2801488819229685	7.398845217349566e-7
AT1G14540	4.807948816656501	1.786812320613335e-24	AT2G45050	0.9838324295766606	3.4276650300613945e-13	AT3G54640	2.4706895490468126	1.0301459674005305e-10	AT2G32610	3.759358609940568	8.172584326099694e-7	AT2G28400	2.1468198691358027	2.3434637097421357e-15	AT4G01140	2.3274870608946596	7.624571290687971e-7
AT4G08770	6.109022752843945	2.3714575687811233e-24	AT5G51600	1.5688274990852071	3.531231691200161e-13	AT5G60760	2.3602640809696047	1.0989380440321899e-10	AT5G25140	1.6434082964466665	8.172584326099694e-7	AT3G26830	6.1244915788959435	2.477021158032436e-15	AT5G51550	0.8007232763589366	8.245421937721973e-7
AT1G72930	2.5346731208486153	2.8389763076682367e-24	AT2G31840	0.8269317668795295	3.864964724010217e-13	AT3G29030	0.835466644126113	1.1736699876253789e-10	AT3G51440	1.0716275473273302	8.172598602816711e-7	AT5G64905	3.7985967420652282	2.700765910167712e-15	AT1G01070	1.1763829922998432	8.405508721372575e-7
AT5G52750	5.515959711872821	3.0189052454725675e-24	AT3G20830	1.1408985526005788	4.23047721940602e-13	AT5G44720	1.5619612481633611	1.17891919338257e-10	AT4G34260	0.46133264470505414	9.046375005608995e-7	AT1G08830	1.229630196583595	2.7598696588709445e-15	AT1G54000	1.2670247741788094	8.524484160331652e-7
AT3G22910	4.077540954273524	4.10137736507479e-24	AT1G04250	1.0148074397131424	4.2602675308003053e-13	AT3G26200	9.906469164507271	1.2621883291927753e-10	AT1G76590	0.5965483394025721	9.426220800868543e-7	AT5G35935	2.395366409557562	2.7598696588709445e-15	AT3G51440	1.0544003341786732	8.524484160331652e-7
AT2G38860	4.6215717230564985	4.729789994093431e-24	AT5G03560	0.8749481708832149	4.610517453068107e-13	AT2G01300	2.877250272879402	1.2905043131460642e-10	AT5G55700	0.48982316519653796	9.515774044570204e-7	AT5G01100	2.79217493009513	2.8292017909263633e-15	AT4G26220	1.1312200633328513	8.661305115594336e-7
AT2G29490	1.7441899838691584	5.767584677073068e-24	AT5G45310	1.6977247383561704	4.96674053323964e-13	AT1G11280	0.6832558256256833	1.323485574175094e-10	AT4G13250	0.477834997027021	9.598440548055106e-7	AT1G60750	4.224751584749137	2.831392884114929e-15	AT5G06390	0.7803523698624525	8.839597107402947e-7
AT5G67080	3.554216909673016	6.0542888656875685e-24	AT2G26710	1.2936445559370184	5.571691992443686e-13	AT3G55240	3.0486431197974575	1.392386388348174e-10	AT1G52342	0.8308551814126096	1.0045203424370258e-6	AT5G60760	2.9099605796019943	3.22312071291725e-15	AT5G57090	1.3643783870278747	9.677846045948538e-7
AT2G32190	4.1753161585562495	6.83077101832179e-24	AT1G04130	1.3568967552694833	5.663724476413808e-13	AT1G15415	5.344385942870224	1.459893801156493e-10	AT1G77210	0.5207451773400337	1.3531295710300369e-6	AT4G18250	4.672683364481163	3.288193499139799e-15	AT3G63210	0.6203783768119737	9.96774433070648e-7
AT4G21990	2.453813075774462	8.626489012673248e-24	AT4G12400	1.5797957578261488	5.816837473599129e-13	AT3G01120	0.5288025484184787	1.57119775005138e-10	AT4G32480	0.5345506185343165	1.3795584109567468e-6	AT1G66100	1.6349943938183615	3.3240625233026078e-15	AT1G53680	2.4736546057751645	1.0177868417808674e-6
AT1G27730	2.9243206716813073	9.06475418601988e-24	AT5G61790	0.8454884408888883	6.110988931185942e-13	AT3G49570	4.059880039412176	1.6781274912610386e-10	AT3G25950	2.554475228353814	1.383987128982458e-6	AT5G14700	3.606854217453327	4.081811053633163e-15	AT5G44110	1.3370781532432916	1.0218566764424293e-6
AT4G02380	1.3823206796019434	1.7137978098298137e-23	AT5G67380	0.5999757354309511	6.390010939071358e-13	AT4G34710	1.6590332825307497	1.7471767156137067e-10	AT4G22235	2.280288759773119	1.5105122859032956e-6	AT2G29470	9.069885469229517	4.240057080465597e-15	AT3G20100	0.997555384853044	1.0444847553883832e-6
AT4G20860	1.5137049990938927	1.848163156033921e-23	AT3G03820	1.6450873953668865	6.482197028308212e-13	AT2G43120	1.923158152489908	1.8322969407186304e-10	AT1G64590	1.777514783880704	1.5537052295181352e-6	AT4G15975	3.7390388324509267	4.314721416892639e-15	AT4G15960	0.9695450974860609	1.0565824165242337e-6
AT4G17490	2.94222014848735	2.0880904094070012e-23	AT1G71250	3.652289756831712	6.90451997930624e-13	AT5G41790	0.6769720591939071	1.8737814944567808e-10	AT5G21160	0.434657486976415	1.6153018015695692e-6	AT1G09932	2.719349792084582	4.6101256109963414e-15	AT5G23030	2.9763419722102986	1.0565824165242337e-6
AT4G19110	0.5772005263872676	2.690442139212537e-23	AT2G25140	1.0167502459659683	6.908119865774127e-13	AT3G55090	3.9476157571843933	2.033454865843649e-10	AT2G15970	0.4802957527386242	1.6297466179982826e-6	AT3G44720	2.576392335060345	4.62474288623903e-15	AT1G70330	0.5121844637300496	1.1208670325904637e-6
AT1G14870	2.406528365383913	3.365987189488525e-23	AT4G14270	0.8404201673420374	6.945861195420566e-13	AT2G45970	0.5640752467272954	2.1944276955958263e-10	AT2G36320	0.5545364698421505	1.7195818892461252e-6	AT3G22910	2.873595822363339	4.641748018501336e-15	AT1G45130	0.6709375642447014	1.151779204196978e-6
AT3G50480	2.8785367652057743	3.5516882431145723e-23	AT1G04680	0.802848745546799	7.127423048718941e-13	AT2G22250	1.6882934055999168	2.3890171758354046e-10	AT5G44310	2.1585501316298163	1.8552365529037154e-6	AT2G25735	1.8309257175196898	4.949835624349856e-15	AT1G04040	1.0010968014288306	1.235504648507582e-6
AT1G33110	2.288435007406778	4.849526157066366e-23	AT5G65660	0.727024508236103	7.258677232976094e-13	AT5G59820	2.117810102257944	2.5499534896244333e-10	AT4G04770	0.45400609301241496	1.8765298625584247e-6	AT1G15520	11.281228033402822	5.55257700976369e-15	AT3G49070	2.027959900548261	1.235504648507582e-6
AT5G46450	1.2788711174052396	5.2439925050400167e-23	AT1G51200	0.5867249513888508	7.487666455503144e-13	AT4G04540	6.122019932277574	2.60711971799357e-10	AT1G18880	0.9819491920123083	1.92153531776954e-6	AT1G07400	3.852287617578913	5.574536978213384e-15	AT3G52370	0.9848358889709493	1.235504648507582e-6
AT1G67810	3.2500236662887265	5.749901305309851e-23	AT2G33740	0.7769548781434283	7.671293771524892e-13	AT1G73600	1.4316430375309026	2.859367343099423e-10	AT4G20820	1.109373368583689	2.0220715707173184e-6	AT4G02520	4.204328716161117	6.320134489200111e-15	AT5G25140	1.6038754408194613	1.242270075090796e-6
AT2G30870	2.2565964366634383	5.832441456046588e-23	AT4G32480	0.7382248086121261	7.884424127516887e-13	AT4G22690	1.8674254222456688	3.0162274690601197e-10	AT1G69600	1.7104307473019333	2.0454105257001497e-6	AT4G24570	2.521002145650046	6.421432032311251e-15	AT2G48080	2.516663863566707	1.2808170228408746e-6
AT5G54810	2.5299941685527605	6.07684340434521e-23	AT5G66590	1.3898288458225283	8.33188491136405e-13	AT4G09320	0.6900379798654923	3.045568070024803e-10	AT1G03400	0.6530992800838689	2.0668343776171634e-6	AT5G49520	3.1731018584454103	8.267475491069792e-15	AT2G35000	1.7864311914611561	1.2867150003755432e-6
AT4G27300	2.996499918736297	6.094604804398003e-23	AT1G75680	0.5454210940019241	9.01180345967907e-13	AT1G61400	2.184050205991459	3.355011900751843e-10	AT1G54740	0.7899234322451901	2.072609480595916e-6	AT4G35630	2.251935486247732	9.476708195082153e-15	AT1G06640	0.9567835053727863	1.3300588213651193e-6
AT4G30280	1.8372583161226799	8.763700126512675e-23	AT1G30230	0.6686812169355334	1.1704049941451068e-12	AT5G47910	1.972023985563773	3.3924939537966813e-10	AT3G01540	0.400580428027833	2.080055440693399e-6	AT5G16970	1.3472114456798598	1.0006422792461529e-14	AT2G37460	1.4257570948398992	1.3548795925002854e-6
AT5G54710	4.581405535658448	8.763700126512675e-23	AT1G08700	0.6914022828333456	1.1889481020384366e-12	AT4G34200	2.2645610501404496	3.4367392541353424e-10	AT1G30130	0.6160647969478651	2.1826870456457184e-6	AT3G56710	4.478489032902238	1.1039212945640356e-14	AT1G35330	2.0530514988116653	1.386959968919473e-6
AT1G66880	3.427225887081362	9.934961541142024e-23	AT1G72140	1.3641522793628216	1.1903091463341198e-12	AT5G13400	0.8138001934895083	3.744591350999169e-10	AT3G45970	1.027293289821531	2.1826870456457184e-6	AT4G02380	1.099321213546264	1.1971193780049403e-14	AT1G19960	1.32256450925716	1.3871132460512665e-6
AT1G01340	2.8149334643555766	1.223542197165402e-22	AT5G22940	1.1279586352479185	1.1903091463341198e-12	AT4G18970	1.125761906614861	4.277078631624689e-10	AT2G23630	3.1834887001235157	2.206821176261234e-6	AT4G01360	3.6925344849376533	1.2421362176495765e-14	AT1G67710	0.8565542990382126	1.4459431682965453e-6
AT5G13750	2.471802028260274	1.2473394145649382e-22	AT5G64510	1.2886628055824578	1.3401620916044656e-12	AT1G80160	1.5441107300194086	4.2913893492613643e-10	AT1G70460	1.496500958017434	2.2456880553225145e-6	AT5G48530	1.5814207847168154	1.2755001746368857e-14	AT3G06460	3.225479208960913	1.4459431682965453e-6
AT5G64300	1.2742929743851572	1.6741691367473286e-22	AT1G27090	0.6153809491842713	1.3472171869153444e-12	AT5G17380	1.4578066771498934	4.572579186391407e-10	AT1G79840	1.414838239883187	2.247598947050478e-6	AT2G30870	1.8134928995791852	1.2826379909946958e-14	AT5G64740	0.40019722540773106	1.4698606218661472e-6
AT5G57510	4.346087696527968	1.7851086283306482e-22	AT5G13100	0.5817417785154146	1.3905436435884923e-12	AT4G19460	3.354658360050668	4.635904431252553e-10	AT5G05960	1.16118358739295	2.247598947050478e-6	AT3G28210	3.3805295320661415	1.3008336145846472e-14	AT5G45840	1.0818399903446947	1.4925657002502692e-6
AT1G60750	6.051457369328312	2.0130225436653729e-22	AT4G16160	3.592065295350336	1.5324081310186072e-12	AT3G25900	1.2061720386797328	5.485831680682153e-10	AT5G16110	0.7882083758203162	2.247598947050478e-6	AT4G23170	3.012846570859407	1.410411627460281e-14	AT1G62280	1.7195533568746646	1.4965402991454664e-6
AT2G05520	2.4208488171224682	2.0521202642912163e-22	AT2G36640	3.5398885594363843	1.5687617601788398e-12	AT5G02230	1.746134005123358	6.669446965155406e-10	AT1G53210	0.2969844089697016	2.2499608068048223e-6	AT4G39670	3.178080814247118	1.634555307769233e-14	AT3G20940	2.7152790965234717	1.502729635623388e-6
AT3G50930	3.24156521326796	2.0521202642912163e-22	AT1G49320	1.4954254775797653	2.1114715456414506e-12	AT1G30420	2.101422507247314	7.251999165346258e-10	AT2G32150	0.45030071248492554	2.473549633434247e-6	AT4G01870	3.008211216680082	1.6543222037473776e-14	AT2G05920	0.393396960700261	1.5274635031973566e-6
AT3G49110	10.171327806255668	2.2987653485660525e-22	AT1G03870	0.8318907889251742	2.457110186738752e-12	AT1G64670	0.9655826654933625	7.469662394364277e-10	AT1G20160	1.0010855350246282	2.63239433786134e-6	AT3G60140	1.981818723269105	1.7673589683421816e-14	AT2G35120	1.0139805518384652	1.6501904402870543e-6
AT1G18590	4.337447038749578	2.3207603764767258e-22	AT5G10430	1.2804602082244898	2.570342660007035e-12	AT5G13490	1.920741780724109	7.531602981379176e-10	AT4G28880	0.3206834882846959	2.6342356548502513e-6	AT1G35210	4.3766706429178805	2.152626896635564e-14	AT1G65590	0.48192755458928943	1.6596594686043185e-6
AT2G24600	5.623215152771261	2.447865074351351e-22	AT3G11600	1.0240002718399326	2.9163169824284047e-12	AT5G55120	1.191375868489113	7.568483848173049e-10	AT1G31120	0.6760278599527206	2.6947579236877848e-6	AT5G63320	0.7265593682017378	2.6473536684556366e-14	AT5G52790	2.137854019827104	1.6874455923202809e-6
AT3G26080	1.650668922724445	2.8297059055235283e-22	AT5G19930	1.044615108897785	3.062428960118222e-12	AT4G03540	4.008130399135822	7.86580853006463e-10	AT2G36120	1.343449727233765	2.759496773135042e-6	AT4G34710	1.9211906286144715	3.221192424493953e-14	AT1G01620	0.753066541224088	1.6899442692368028e-6
AT2G35410	0.7444819000408265	3.459320098808762e-22	AT4G10910	1.5084565551523188	3.150697905305185e-12	AT3G02840	3.676711073757675	8.45242224670562e-10	AT1G48750	1.4359051839489534	2.9294715848393863e-6	AT5G64660	1.630669701027751	3.448712809120946e-14	AT1G50560	2.018782980350184	1.7859860524966708e-6
AT4G01360	5.387164796401078	3.477257319986644e-22	AT5G45670	1.0906909497037374	3.171989854028941e-12	AT5G39670	2.0615457048751864	9.496164861819034e-10	AT2G21560	0.9215491781847673	2.9810209386985636e-6	AT3G55970	3.855216850330838	3.76008119188237e-14	AT1G15210	1.4371683524072683	1.8695333268939332e-6
AT1G30420	3.1847557021206416	3.487177157896834e-22	AT1G09140	0.7286175071218646	3.4486456116808304e-12	AT1G51760	1.5635492288733126	9.770825555728941e-10	AT3G53100	0.7636874263716442	3.167753768128858e-6	AT2G36750	2.4291536988646913	4.359703400698927e-14	AT5G15600	2.205261574698403	1.960610437961063e-6
AT3G28940	1.6022168873915428	3.8269553298469934e-22	AT1G21920	0.6947155006918939	4.471558087066356e-12	AT2G20570	1.1587518499464708	9.944180536455528e-10	AT5G27930	0.8484214624415294	3.1984741395088396e-6	AT4G23100	1.5408349000508212	4.769193925099223e-14	AT1G62440	1.44970019057142	1.9903411718105396e-6
AT3G29000	5.916121252905789	4.1253629586905064e-22	AT1G64670	0.9832376130260528	4.604895487783839e-12	AT3G53160	3.145688032228387	1.0684903057652127e-9	AT2G20030	2.2006990445332377	3.2496704830567836e-6	AT1G53625	2.894147253642437	4.95794546276918e-14	AT5G25240	1.07565222595781	2.0061373736653042e-6
AT4G39950	4.866526201674641	4.270547707581625e-22	AT2G14900	1.0266459522267535	4.623068164535159e-12	AT5G14200	3.14134716084171	1.0964424669292769e-9	AT4G15740	2.341823120709184	3.296828214575392e-6	AT2G20610	1.9272868767278795	5.047174864375025e-14	AT1G27030	0.6961842638080507	2.014790070448278e-6
AT5G57220	5.9751342242482774	4.31548155547743e-22	AT4G36700	3.2185987565937095	4.7167310644800075e-12	AT3G20390	0.6069882834545423	1.1214155987253053e-9	AT3G46640	0.6124618623195068	3.303766586997928e-6	AT4G28085	3.24542645371613	5.537307876438195e-14	AT1G12950	1.926137587184178	2.0157723924257125e-6
AT4G22590	1.8418558565247063	4.5346840462611435e-22	AT1G67900	0.6684467444832863	5.082674345513615e-12	AT4G11170	2.732812699407245	1.195097161031681e-9	AT2G45170	0.42526212362937293	3.4294452525748063e-6	AT4G13395	4.1402019977160505	5.76019135541281e-14	AT5G01050	1.650239663461314	2.0304087607136393e-6
AT1G79410	2.0640465464894535	5.301547289901821e-22	AT1G15180	0.9174571731409576	5.312266443502302e-12	AT5G65300	2.706078266456884	1.229607332179544e-9	AT4G38932	0.689472849765096	3.4872643381456465e-6	AT3G23230	5.851402484644568	5.818547257403501e-14	AT1G08340	1.6249463700513869	2.053681130127998e-6
AT1G78460	1.7321693065089165	7.100494692142506e-22	AT5G07330	3.321966179865813	5.459577752803274e-12	AT4G39950	3.2407191043078387	1.2607777547870038e-9	AT4G28650	2.0836945753823013	3.536176859060177e-6	AT5G39610	1.9977695052575328	6.05681957601883e-14	AT5G61550	2.662119892935919	2.1008158043943887e-6
AT4G27830	1.7352701477778416	8.037923300845223e-22	AT1G30690	0.9816779930809086	5.957256641999162e-12	AT5G18470	2.3108406721848116	1.360069435356863e-9	AT1G08590	1.156353547249767	3.5800539614937376e-6	AT1G56060	9.312852963167751	6.190939609140175e-14	AT3G09260	0.7418676694396187	2.1371517482756685e-6
AT4G23190	3.144043642370228	9.202865917726405e-22	AT1G08590	1.5822359599387605	6.406623161120093e-12	AT1G13340	2.7758399078547904	1.3869353438449566e-9	AT4G13530	0.3468454561748762	3.6607759258393474e-6	AT4G34135	1.5742091151629176	6.62596084958614e-14	AT1G33800	1.3697476986859662	2.18661606728914e-6
AT2G18690	3.773884024513355	1.1267509650391536e-21	AT5G18030	1.1424690625499916	7.574848096065633e-12	AT4G21390	2.5145370851418503	1.4630778762356836e-9	AT3G54366	0.7365793437807121	3.7367745406183505e-6	AT1G72920	3.0540018578305554	7.58452449291013e-14	AT1G01660	2.6821843940989094	2.264479694057943e-6
AT1G61810	2.308666322369383	1.2233776396935747e-21	AT4G15780	1.097634664807623	8.612657396860947e-12	AT4G03400	0.7350978253714224	1.6626219657483701e-9	AT1G52690	1.2388084311283212	3.7856633211284405e-6	AT1G74080	3.811880264082808	8.33441795980192e-14	AT1G62660	1.1597396844359558	2.272008503355567e-6
AT3G19615	5.016383830735162	1.458591682706011e-21	AT2G45960	0.7966579874251307	9.231791281284775e-12	AT1G78380	0.9511720894399511	1.6923551310438649e-9	AT3G18320	0.8885744664727537	3.788268086413811e-6	AT4G33920	1.0259198420849933	8.579990085544168e-14	AT2G29620	2.6057837043283	2.312687840920249e-6
AT5G63790	1.7258232154006596	1.5439292642643792e-21	AT5G08610	0.738090208927293	9.301048127124763e-12	AT5G42670	0.943650131608311	1.699173040093929e-9	AT1G21920	0.4994244148136025	3.940107297924314e-6	AT1G58602	0.8531530827474998	8.92657014749071e-14	AT3G18200	1.6974183499467628	2.3478996806492543e-6
AT4G24920	0.7553326345382043	2.089780465241074e-21	AT1G26665	0.7068539501296756	9.37162749083884e-12	AT1G67230	0.5018963649654351	1.7777706259769356e-9	AT5G18630	0.3978629320111452	3.96860863085619e-6	AT2G16900	2.488364404444948	9.123532978693471e-14	AT2G28670	1.3175671274313505	2.47033913897596e-6
AT5G41740	3.4923327543999982	2.349684155170692e-21	AT3G02640	0.9850360879066261	9.659433888839844e-12	AT5G12020	3.599638096431073	1.883418687388829e-9	AT2G28110	1.2361940026296447	4.137905890728164e-6	AT5G13750	1.9232594414037492	9.438447157218858e-14	AT4G18610	2.0427161036205295	2.4930517483330154e-6
AT2G31400	0.6738351684727565	3.123397424827623e-21	AT3G02110	0.8341997571478239	1.0357361576090568e-11	AT3G19615	3.033453062512013	2.08118931240009e-9	AT1G09460	0.5683518702433935	4.245861015840254e-6	AT3G51660	2.4020479123342127	9.98256809419986e-14	AT3G56170	0.7008905596720493	2.511428622493399e-6
AT2G35390	1.2918922874249579	3.316234328207885e-21	AT1G29490	3.1118718413982065	1.0459997382945207e-11	AT2G25460	1.7262632313681998	2.0934122428108062e-9	AT3G49070	1.9652247026627936	4.276286697599106e-6	AT5G06320	1.9365497004221024	9.986261535974375e-14	AT2G39510	2.7401823144616557	2.570767944269753e-6
AT2G15490	4.338875895857769	3.853045425679752e-21	AT4G38825	1.6022730553350917	1.120658202203167e-11	AT5G63570	0.5756191098785847	2.0934122428108062e-9	AT2G39570	0.8358380057164398	4.622058456862197e-6	AT3G20390	0.7221079044216426	1.0529596507562021e-13	AT1G23030	0.5584713661718045	2.6200361070839673e-6
AT4G18010	1.0144472224178016	3.980646106849726e-21	AT5G06700	0.576738889938795	1.1941120314068929e-11	AT4G34900	1.3154155347808316	2.5239589018588813e-9	AT3G21351	1.1855960367696137	4.701573775124021e-6	AT1G50740	2.0367597871696126	1.0726339812035695e-13	AT2G20750	1.082773042158626	2.643217947752989e-6
AT1G33600	1.9990671354641711	4.343674896888986e-21	AT3G53040	4.142922532868732	1.2639988613609965e-11	AT4G36990	1.6856191376602774	2.6690955140524855e-9	AT5G42785	2.177159717814886	4.742578700741738e-6	AT2G32140	4.073920661834854	1.1627010414943568e-13	AT1G60810	0.9032882937637808	2.7840225297006197e-6
AT4G22710	9.506918355491807	4.4912668876940975e-21	AT4G30200	0.6153108215359482	1.4265772257030342e-11	AT4G28085	2.600195330898311	2.795512761352519e-9	AT1G19000	0.3559313544043393	4.802757183235376e-6	AT4G12720	1.427312768113298	1.1750810893905316e-13	AT1G30130	0.6010239105258721	2.8062811936130867e-6
AT5G25930	2.7695786295631977	4.8782687998092384e-21	AT4G32590	0.9198523980097429	1.6655912964823033e-11	AT1G06180	1.159551486111043	2.8221581416982536e-9	AT1G20840	0.6061787842359891	4.955446938905927e-6	AT5G67480	0.5947177379923917	1.3705169804227955e-13	AT4G01240	3.3248129912752296	2.9133607171296173e-6
AT1G63880	0.960493872650238	4.976991838937569e-21	AT3G06790	0.9060145278179779	1.6917587283845406e-11	AT5G59490	3.1519642016148186	2.83057921506108e-9	AT5G16370	0.5652166349286428	4.990876647701991e-6	AT5G54500	1.475938558535057	1.3891282310575837e-13	AT1G63450	2.5347319427048527	2.9551527434844155e-6
AT1G66700	7.282321849441067	5.875357165599136e-21	AT5G09220	1.4741270225927423	1.969526977832824e-11	AT5G11470	1.5229095364227603	2.8670102303751686e-9	AT4G26220	1.0757735673566293	5.06063571342702e-6	AT4G31800	1.713987379775828	1.4420927369651048e-13	AT1G69310	0.9765759785651708	2.9732802212742313e-6
AT2G35980	5.740370741034133	5.911277637227765e-21	AT2G40230	1.8640460749887546	2.0139606419284336e-11	AT1G01120	1.3104850002806547	2.906932446398612e-9	AT4G25410	1.7176750797071973	5.614264348285531e-6	AT5G54390	1.3732956858441412	1.4556574786720504e-13	AT3G27510	2.119277259426826	3.123893895885776e-6
AT2G41880	1.7416354570847616	7.668051792512283e-21	AT1G17530	0.7663817945316838	2.2242191427601596e-11	AT3G21305	2.9894820405248153	2.919127070610319e-9	AT5G04770	0.6475067323047136	5.6675294800784545e-6	AT5G47230	2.127679256376165	1.5370492629701666e-13	AT4G15380	2.018082147060798	3.1532471604819267e-6
AT1G09932	3.210399639041885	8.746840101255609e-21	AT3G17100	0.8296655410191895	2.323171412475101e-11	AT5G06730	5.0815323363891505	3.129690751303015e-9	AT5G51390	1.2433686018104073	5.7754827632917896e-6	AT5G64750	4.205723663795443	1.5590668755422614e-13	AT2G02780	0.595702083786508	3.1955553457219334e-6
AT1G74590	3.6986610010312466	9.297163619748712e-21	AT1G02700	2.6626541825363286	2.4198647805439432e-11	AT1G68390	3.2943958791902084	3.142053672390769e-9	AT3G54920	0.598664451600459	5.929277654634163e-6	AT5G67080	2.47084699217967	1.5960392882950044e-13	AT3G49190	3.074427972289788	3.239436657442169e-6
AT5G01500	3.206637013327544	1.0868149054755823e-20	AT5G34850	0.4999837266908529	2.7437159399613583e-11	AT3G49580	3.46551734803003	3.142053672390769e-9	AT5G51150	0.6570607308990485	5.955438675221219e-6	AT1G22890	1.3152501402313561	1.867587194959936e-13	AT3G45970	0.9941441039050535	3.2394386002980685e-6
AT2G15080	2.0990923613449497	1.174275647831768e-20	AT3G24500	1.7099383537757438	2.8844567358320832e-11	AT2G16500	1.0451143753263747	3.1590543474906524e-9	AT1G12160	1.6891786528323696	6.046447863209954e-6	AT2G18680	2.920934896162878	1.867587194959936e-13	AT2G19970	1.8578966161230286	3.2815522251173876e-6
AT4G23100	1.850878941995654	1.2935319498868056e-20	AT3G49500	0.6517084267346476	3.2711535853208927e-11	AT2G45300	1.2584030555570724	3.308756201985491e-9	AT1G65590	0.4638097754111854	6.276570612777962e-6	AT2G01860	1.1085498134323144	2.0240963251050146e-13	AT1G77130	0.7065545520598128	3.2894576711906086e-6
AT4G15530	2.3134871942307615	1.332816019946215e-20	AT5G25130	2.412154351884649	3.846395981308655e-11	AT4G36430	5.920974513822224	3.5176189761334093e-9	AT1G02950	1.0518634347068794	6.3505718258516065e-6	AT5G41740	2.6717808867680293	2.159154797303219e-13	AT2G22080	0.5046640618846429	3.468457123673377e-6
AT5G54500	1.804472669008796	1.332816019946215e-20	AT1G15100	1.0537650389783373	4.0477477371449476e-11	AT1G24140	3.7436331564974084	3.5761150948525183e-9	AT4G36900	0.9264211889839092	6.596967606554461e-6	AT1G14870	1.8358293493226743	2.2043742920870985e-13	AT2G39430	1.582816519442989	3.5235994276301956e-6
AT5G59530	2.887956902473843	1.3933973549383073e-20	AT3G16240	0.7563736967965762	4.052117086937237e-11	AT3G16530	3.587221028914375	3.6010499735700517e-9	AT2G38800	0.6194186045624194	6.757332313144154e-6	AT4G21380	2.5625063849876675	2.479612752044989e-13	AT3G52900	1.3267220753114162	3.5525652778897427e-6
AT4G39270	1.339636839382775	1.3947553044946027e-20	AT5G56600	1.0465300203419383	4.138573878043467e-11	AT2G41940	0.9223328342818471	3.75993230158096e-9	AT1G49500	0.8892414578430943	6.847912361700195e-6	AT2G02810	1.4377992291864898	2.506982019407686e-13	AT5G01250	1.2432477169762082	3.577395117443006e-6
AT5G25260	6.647260630738845	1.4126910508177363e-20	AT4G30410	0.9688705386659695	4.234491412919326e-11	AT3G01970	1.5785313891423838	3.75993230158096e-9	AT5G17170	0.5826265335013148	7.681933858772042e-6	AT5G24210	2.3039271337024267	2.894715333948757e-13	AT4G26770	2.849258004487721	3.6853682202693216e-6
AT1G75000	3.3638565329069072	1.4701287848113047e-20	AT5G18080	1.5648410671904993	4.509922660468242e-11	AT1G17380	4.254951138988189	3.981746538089557e-9	AT1G60140	0.41075233249888504	7.737027595878923e-6	AT1G33600	1.5927145144171984	3.0238155994122014e-13	AT1G75780	0.9986972561546341	3.7045570925060754e-6
AT1G19380	2.2043110021395047	1.537997505157075e-20	AT1G72230	2.046202345217967	4.64825784818721e-11	AT1G06080	1.992101318156682	3.9992452212028e-9	AT4G19030	2.5052678410639477	7.88608959708889e-6	AT5G20230	1.89349619700815	3.041794991802754e-13	AT2G38700	0.4436601772589302	3.837637040963064e-6
AT2G19190	5.504045109203317	1.7910073458754304e-20	AT3G25230	0.7344877227832175	4.796108832110645e-11	AT2G29720	1.58073714150772	4.497086324994e-9	AT1G71250	2.4941120871626516	8.050685572315627e-6	AT2G15480	2.434027317773154	3.2487823700236833e-13	AT5G43060	0.5509917352677297	4.070117894397456e-6
AT1G61560	2.3100905739016224	1.804539805064711e-20	AT2G34560	0.7236969110080802	5.0853644953847175e-11	AT1G77120	1.9033253978478097	4.6152855889067275e-9	AT1G61740	0.7277964625988509	8.07473906996493e-6	AT4G39980	1.673754978445958	3.2487823700236833e-13	AT1G33750	2.2274845169566824	4.097099827408329e-6
AT3G45640	1.603097987517037	1.804539805064711e-20	AT4G01970	3.7983659028437664	5.370782346123941e-11	AT5G06090	3.8269650004530016	4.767313130842737e-9	AT5G65380	0.42653813177884625	8.344957092827182e-6	AT1G06180	1.4153997934830433	3.60801186711095e-13	AT1G45545	3.271701672491982	4.141854054087219e-6
AT1G13520	4.760459713022404	2.2064862729775386e-20	AT2G43010	0.7528364126067749	5.3792779984638304e-11	AT5G12890	1.0829160640500732	5.05503178410762e-9	AT2G24580	1.0809966890937943	8.416436712899178e-6	AT3G15518	2.723663734274082	3.690987936828511e-13	AT1G02305	0.39580831460297783	4.242059205660164e-6
AT1G26420	5.103713967313185	2.2704048719032605e-20	AT3G03330	0.646721596426897	5.651061184065545e-11	AT5G49520	2.387963508870387	5.611489218931185e-9	AT4G05070	0.40647245056072984	8.891994522018629e-6	AT5G64250	0.9472137117202931	3.776160022576111e-13	AT5G26260	2.134502489573883	4.318816818983989e-6
AT3G13330	1.2253620067941704	2.2704048719032605e-20	AT5G60850	0.8650068909337142	5.723271596000496e-11	AT5G20190	0.817099479323527	5.669729406751239e-9	AT1G54000	1.176510233452366	8.945936542051288e-6	AT3G28340	2.7545670030816454	3.965425885914662e-13	AT2G28250	1.216404798539455	4.415950008323855e-6
AT2G40330	1.8825922447830437	2.59598678318517e-20	AT1G23030	0.7340880284870741	7.241466169695044e-11	AT3G26780	0.5290706332829554	5.780151179387212e-9	AT3G13222	0.6359247357829928	9.004800124842315e-6	AT5G17380	1.6545943736791802	4.128364719604057e-13	AT3G54960	0.6495286898865849	4.460080383589314e-6
AT4G22530	2.4138690865055925	2.675464717662823e-20	AT3G20015	1.2604403160721014	8.076719399042972e-11	AT5G25930	1.8035289954419773	6.396079185943743e-9	AT5G05080	0.3098323652941518	9.015849335585362e-6	AT1G13210	1.4941415888463556	4.1799987492202814e-13	AT4G30190	0.8555409919288915	4.5604680226949914e-6
AT1G51805	1.30219699886609	2.8472634082842447e-20	AT1G54860	3.8018763119302768	8.108835669070457e-11	AT3G50910	1.556272647074441	6.503898538918115e-9	AT5G24470	0.716335717244772	9.147436152101872e-6	AT5G06730	6.192749743816031	4.3212150529515876e-13	AT5G40890	0.41564292364955757	4.5604680226949914e-6
AT3G28210	4.00658230371012	3.9585077599849555e-20	AT1G65590	0.6179494445719469	8.539545600586059e-11	AT4G14630	2.4945216869716806	6.503898538918115e-9	AT1G25550	0.34688958245096785	9.371657922711236e-6	AT2G19190	3.867380713169378	4.3331912261146783e-13	AT4G22212	1.4878806387927663	4.60949775249019e-6
AT2G22330	3.5382615560191297	3.997911110624368e-20	AT1G43580	0.713464614413174	8.737626553899454e-11	AT4G36220	1.2806759024158234	7.0041742994282275e-9	AT5G14390	0.729555949228259	9.425922772615593e-6	AT1G69490	2.1033034378087963	4.41801479067645e-13	AT1G01780	0.6817540422037349	4.626501988701839e-6
AT4G04610	3.773440751471909	4.062446945296384e-20	AT3G20130	1.1060188852159472	8.926926678963286e-11	AT1G15520	6.986062448235505	7.029696596354148e-9	AT3G01500	0.765113020948086	9.678360316438517e-6	AT5G19440	1.604751343062952	4.560924412778747e-13	AT5G56870	0.6550450853727412	4.626501988701839e-6
AT1G22890	1.600811724583372	4.607341628841979e-20	AT1G33055	1.8009841373944853	8.973517233940902e-11	AT4G21680	2.053182869071042	7.1461600601814755e-9	AT3G45680	1.7559336441592688	9.732959207017577e-6	AT2G37430	2.6991008607614817	5.225765690481035e-13	AT2G29630	0.364616264186436	4.721682441364833e-6
AT5G38900	5.7774654307829705	4.607341628841979e-20	AT3G18200	2.2049938531807323	9.562115176886682e-11	AT5G23510	1.3394823893404189	7.4260226982427875e-9	AT4G37610	0.4568403060870438	9.859509150293852e-6	AT5G13490	2.199893116298321	5.252600562634118e-13	AT4G03210	0.8234414012220945	4.78318963186531e-6
AT1G74360	3.2522735085624377	4.660085175477219e-20	AT5G15350	0.7543740312810322	9.730520469626642e-11	AT1G13520	3.104076873004567	7.522718823304762e-9	AT3G63210	0.5757092530646745	1.0145108759982896e-5	AT3G07390	2.322449225019926	5.322891354086232e-13	AT3G46700	1.5823788951970328	4.976544706446582e-6
AT5G48540	1.9874108685453555	4.72591941695579e-20	AT4G14960	0.5552394882988432	9.737624588955785e-11	AT5G54390	1.102358967941533	7.532237731467015e-9	AT1G28290	1.2574982205700902	1.0264932606906293e-5	AT2G36800	1.6398656174298125	5.343729604044831e-13	AT4G12910	1.0914339588220527	4.997390361850026e-6
AT2G04050	5.4763470951717155	5.004064217156665e-20	AT1G29430	1.13410389030346	9.816913097849774e-11	AT5G28300	1.2196883185672724	7.728566536951872e-9	AT1G13080	0.6581475861816409	1.0302221026595264e-5	AT1G27020	1.7592457081233568	5.97238850458984e-13	AT5G55050	1.2010953663244468	5.0029144485410574e-6
AT4G35630	2.6002045368546	5.1152896606684146e-20	AT5G19860	0.5580174170362043	1.0116337337062365e-10	AT4G27560	1.8904703793545672	8.585499174349737e-9	AT4G16563	1.2190944173304734	1.0684636300951307e-5	AT1G53490	2.6529878436888064	6.301796967167322e-13	AT1G41830	0.48334779562300006	5.132499035502348e-6
AT2G36970	2.6929617519976645	5.23596253057138e-20	AT3G54940	3.669565073148486	1.2101074156657063e-10	AT3G16330	2.4474277771553385	9.642057187772699e-9	AT4G09990	2.119161303087979	1.0686641766422588e-5	AT4G24920	0.5892887772840113	6.50244838131396e-13	AT4G01610	0.7280547227521841	5.236024423869155e-6
AT3G22060	2.4932619172822106	5.3267891594007924e-20	AT1G80240	2.075222355687401	1.3251939139328012e-10	AT2G35730	1.9311213691463884	9.715284427826724e-9	AT1G62440	1.3764737587984963	1.0865329836947167e-5	AT3G54160	3.7848157535384153	7.205850689301272e-13	AT4G28650	2.0160046238093963	5.26710331328715e-6
AT3G46970	0.7369017996593936	5.594181640497809e-20	AT2G28200	1.0405472323493	1.425862414310548e-10	AT4G33540	1.4097721964369672	9.767231744327185e-9	AT1G72910	1.8804902228778537	1.0873725808323522e-5	AT1G10700	1.6285079501327202	7.377495003149001e-13	AT3G26330	1.0104667091107418	5.335350402703359e-6
AT4G20830	2.366997446157946	6.219511805887054e-20	AT5G66400	1.808621572805201	1.460825992381151e-10	AT5G27380	0.8754671439056269	1.027699077619466e-8	AT5G48110	1.3925305421053615	1.1072558583471246e-5	AT1G14360	1.0396543142020713	7.479770147124283e-13	AT5G42580	2.978071418605789	5.62913696361897e-6
AT5G51830	2.4473107259117555	6.237244494285798e-20	AT1G71990	0.9747604384232793	1.4851426180655624e-10	AT5G46350	2.766711828573548	1.0289733688802338e-8	AT4G33980	0.9646112325396211	1.1350952283663808e-5	AT5G22250	2.230024717960898	7.515182948922934e-13	AT2G24580	1.0800063552261117	5.6717585051354865e-6
AT2G15480	2.975517145182657	6.430862176906027e-20	AT1G69690	1.1183923421452477	1.5575967472622929e-10	AT2G24200	1.686808397824739	1.1306999624210339e-8	AT3G51540	1.356159566678635	1.1631662757582241e-5	AT5G51830	1.9653005840277564	8.129546242410638e-13	AT4G37160	2.8350387000976625	5.760555909498619e-6
AT1G66580	1.9842217835761855	7.48637253811056e-20	AT3G05490	1.224941842286915	1.5921591463156868e-10	AT5G23820	0.9838770687499677	1.1395697244868703e-8	AT4G37220	1.556373602020671	1.1649796220864699e-5	AT4G39950	3.7140619149019676	8.466662836944749e-13	AT4G32650	1.232009593509872	5.8362401184621e-6
AT2G29420	1.8191478134593222	7.761379132119545e-20	AT5G58710	0.6290256048243072	1.6193472847461656e-10	AT4G03550	0.7930439391273049	1.1733891022559728e-8	AT4G03510	0.4880933486398632	1.1977822876891788e-5	AT5G65600	3.4624303790584947	8.560504209116253e-13	AT5G19800	2.6987957006089514	5.884768504328222e-6
AT1G63750	2.1994816946544975	8.034853932939915e-20	AT1G14920	0.6688176232043277	1.6811395987689698e-10	AT1G10040	2.1928706128469755	1.1760661237429066e-8	AT2G21490	2.380376991218676	1.2043015408368413e-5	AT1G69930	10.443622917405602	8.656000094752133e-13	AT2G01950	0.655434836159237	6.03209342727614e-6
AT5G06320	2.3067075921646403	8.621558138042518e-20	AT5G21940	0.6806021422255595	1.7061404969163425e-10	AT3G51450	1.5759797325132445	1.2138822261452833e-8	AT4G13890	3.4468068474791367	1.2129703976189935e-5	AT5G12930	2.4961129464110843	9.288834747357707e-13	AT4G31130	0.42011983920281115	6.204986308050427e-6
AT1G28380	1.565817056066216	9.696221797024737e-20	AT4G25260	0.9922623014205617	1.8013332603354202e-10	AT1G60590	1.6415380375038666	1.2429619182807053e-8	AT1G58320	1.6557194139212537	1.2282506938271816e-5	AT4G37370	3.018289411006232	9.622523408772159e-13	AT3G16920	0.9499057709799151	6.781477173648313e-6
AT3G21690	1.581901888370343	9.886188404649789e-20	AT4G12080	1.1837031217760539	1.835598746185092e-10	AT4G36610	2.907535507026272	1.271177742152941e-8	AT1G27030	0.6561758133371718	1.2332189881671313e-5	AT1G55920	1.4966194238215818	1.0718065287285878e-12	AT5G44530	0.7525592383680185	6.797528578265217e-6
AT1G22570	0.9725470577594932	1.0359950968097204e-19	AT5G57150	1.15319527503871	2.188912154317978e-10	AT1G05450	5.049804816459636	1.3794208341962348e-8	AT4G35750	0.44824644697682514	1.2596220663152284e-5	AT2G43620	7.442575915046393	1.2959290266100666e-12	AT1G30850	2.3168051095733153	6.880709002490244e-6
AT3G22890	2.4505651186383037	1.058595337492779e-19	AT1G22190	0.9432589186356142	2.3130661678233412e-10	AT4G27300	1.8174712317296764	1.3964205551265802e-8	AT4G31450	0.42164694594844865	1.2662054882410016e-5	AT4G20830	1.893196385402337	1.309216536850136e-12	AT3G23090	1.4748942250802513	7.347733216664061e-6
AT1G70700	1.616976236972667	1.086483205752483e-19	AT2G47790	0.7709276038840648	2.346866176425897e-10	AT1G74360	2.100040107094874	1.4026117101275342e-8	AT2G35810	0.7305662582939847	1.2890304529552566e-5	AT1G02660	0.851810302153271	1.3500403253602652e-12	AT1G48480	0.50094009028895	7.50522035078522e-6
AT5G19440	1.9555851003463554	1.1779732069981944e-19	AT3G57020	0.7812368245565879	2.5472611274145465e-10	AT5G48530	1.1772381260985452	1.4391694432999877e-8	AT1G33750	2.1584280088981465	1.3185507860959944e-5	AT1G32920	1.253140024841072	1.4449190910786949e-12	AT3G23510	2.24706173207766	7.681700998775869e-6
AT3G44970	1.4260491657489687	1.4946914746073695e-19	AT3G16850	0.4998076437215541	2.5737912083223366e-10	AT5G64905	2.7116346091667545	1.5340135211540017e-8	AT2G32300	1.5170811929143109	1.3186613274536108e-5	AT2G25460	2.0370573944301764	1.4449190910786949e-12	AT4G31330	1.2133736302991018	7.706934209154205e-6
AT5G18290	2.735238802744795	1.5564377036893596e-19	AT2G29660	0.7759265536247401	2.6151682067773807e-10	AT4G08780	5.335600709727166	1.5501445444074334e-8	AT1G64530	0.5892964765444592	1.3253307445835402e-5	AT5G50335	5.182268519977483	1.815674292222502e-12	AT3G56230	1.981472041573029	7.937745366156219e-6
AT1G65960	0.6865611993393859	1.706907169296487e-19	AT4G38400	1.0390298067896446	2.632752988640041e-10	AT5G53990	2.504446056135492	1.6127289298051974e-8	AT5G37710	0.5136121087513322	1.3395355603908519e-5	AT3G18250	2.8063691340636425	1.8897463502740577e-12	AT5G40690	0.9523380823598057	7.951897911822842e-6
AT5G64750	5.349208980341014	1.728029096188982e-19	AT2G18560	1.0257754687837264	2.660215934287241e-10	AT5G54490	1.604200944426097	1.637781643621163e-8	AT4G23290	0.8071697118998948	1.3430177664276256e-5	AT2G36220	1.8280658691588283	1.90033582816513e-12	AT1G29050	0.7420275596031474	7.962742521227256e-6
AT1G30700	2.129137467474833	1.760886130273098e-19	AT3G13860	0.8707823466465903	2.6716380244075564e-10	AT2G38340	3.9716248761223745	1.6926247163219015e-8	AT4G01240	3.174585247651955	1.3460089456890861e-5	AT1G61400	2.4869288927773696	2.014800357254171e-12	AT2G28470	0.5355577364824676	8.013571318784058e-6
AT5G61010	1.4649852959333673	1.8735468860407883e-19	AT4G27450	0.745609948846442	2.7244456978918535e-10	AT3G04290	1.2993585074140528	1.723225121524773e-8	AT1G47670	0.5607409254682147	1.3511311206331167e-5	AT1G15415	6.154726222057409	2.0540866493370287e-12	AT5G44380	1.078311263145004	8.059577310755248e-6
AT2G18680	3.778568989069049	2.467555946509816e-19	AT5G08130	0.5865823087747434	3.041697286416106e-10	AT5G04590	1.2380610059650372	1.723225121524773e-8	AT1G53610	2.4068899807354165	1.3733281629823798e-5	AT2G35730	2.35333454556974	2.094461522099446e-12	AT1G20160	0.9409605979127177	8.47322414326582e-6
AT3G55400	0.856922144066953	2.5773121160547173e-19	AT1G78230	1.2592576179339352	3.246511082713206e-10	AT3G14210	1.2540084638044224	1.8358538908910677e-8	AT3G61270	2.0548269312942367	1.3761364470540937e-5	AT4G36430	7.54490322049733	2.2255122026375493e-12	AT4G31450	0.42281197232385637	8.845413689982277e-6
AT4G18250	6.9163416269863	2.6127706375846395e-19	AT4G00400	0.7309988430704694	3.6951515984853354e-10	AT3G54110	0.9188054249132745	1.8552612511320706e-8	AT3G04060	1.0484329701764215	1.3789408798861695e-5	AT1G74360	2.5353111738926897	2.3249170654495125e-12	AT4G19810	0.9935493745421018	8.88702425982718e-6
AT2G36800	1.9902201386888354	2.6268678082590985e-19	AT5G67190	0.9948090578529181	3.9784669024365175e-10	AT1G55260	0.6462667719553481	1.9909966955203866e-8	AT3G26890	0.5134397194558957	1.3789408798861695e-5	AT3G08640	1.6118607211640754	2.3249170654495125e-12	AT5G23990	2.185885000881146	8.933479550022785e-6
AT1G02850	2.3432256132600804	2.813209026053839e-19	AT3G02580	0.5359239367590244	4.0977906159940133e-10	AT1G74080	2.866885166080974	2.04276350408411e-8	AT1G50560	1.8882048166262682	1.3996343994416673e-5	AT5G64510	1.5352553646509308	2.442400345108985e-12	AT1G23040	0.7371942570491101	9.029789065296504e-6
AT2G05380	3.199434431595401	3.0338372607393276e-19	AT5G18020	0.9354890999330957	4.432976838329531e-10	AT5G13190	1.4998396978823723	2.0897286262015895e-8	AT3G56880	0.721332637784926	1.4015081005040018e-5	AT5G13190	1.8190099068771632	2.5378614171868545e-12	AT5G03260	1.731873825952088	9.1375922451102e-6
AT1G74010	3.7007106104773038	3.1787253245528604e-19	AT3G09470	0.5517878011459821	4.5426124977256806e-10	AT1G08830	0.9054072306316807	2.2035503879730742e-8	AT5G19740	0.8187173810527253	1.419502118184317e-5	AT2G25297	4.205759213978212	2.545480325485739e-12	AT4G30610	0.9012537684007396	9.274679726753146e-6
AT1G72450	1.987628345526104	3.199681405203505e-19	AT5G13240	0.7656140788082698	4.867820492868982e-10	AT5G22250	1.7635252491052273	2.2035503879730742e-8	AT5G52790	1.9942300374559345	1.4359414601883975e-5	AT5G55120	1.3253652006426797	2.720331302033752e-12	AT1G75680	0.3617937660528061	9.34618070354812e-6
AT5G40780	1.929302382972578	3.557819527029089e-19	AT1G53190	0.6316011278698429	5.047407419971798e-10	AT3G03780	1.1080879059366586	2.210567395956452e-8	AT1G72300	0.6499799939713833	1.4374914879297754e-5	AT4G16760	1.7086937086535259	2.8336078481073143e-12	AT4G21600	0.795081678328507	9.414331522478664e-6
AT1G69890	1.831178116891761	3.9156829588380956e-19	AT3G16050	1.153404339132408	5.165365607379707e-10	AT4G12120	1.7712816331537475	2.2334968632880262e-8	AT3G45600	0.4286150629060829	1.4589690932197273e-5	AT4G14365	3.851609377178224	3.0594147010338373e-12	AT1G79320	2.1722418907418457	9.42701294671553e-6
AT5G22140	2.8721529546208924	4.065482491825698e-19	AT4G32910	0.6407564918694735	5.334250286839076e-10	AT1G17140	0.5258749748929594	2.3388234365413914e-8	AT5G61380	0.6817759843521285	1.4592929169242937e-5	AT2G17740	5.709656673803215	3.1531978850858903e-12	AT1G06923	2.5122799171695878	9.489052919243726e-6
AT2G01300	3.8842833334490083	4.68027328309636e-19	AT1G62390	0.5123480342196003	5.466671773721606e-10	AT1G15125	2.56770939432112	2.3918924152430533e-8	AT2G39410	1.1931305112638255	1.5010677631016886e-5	AT4G29780	1.8784844404652437	3.1531978850858903e-12	AT5G27150	0.4000413832246832	9.739635503744292e-6
AT1G65690	2.160285136869595	5.074061583507109e-19	AT1G72100	3.588385115770943	5.484249463096248e-10	AT1G08860	4.602224835593216	2.5408695002466022e-8	AT1G78290	1.018489674376579	1.5916852685599315e-5	AT3G48890	1.8908258127582562	3.228094541732422e-12	AT5G08640	1.4618714710471663	1.0141466199544084e-5
AT5G28050	0.74137804656202	5.547536016785774e-19	AT2G02780	0.7491068226462069	5.724851745850317e-10	AT1G13210	1.1853956715559937	2.610711801618606e-8	AT5G06690	0.6089938313114188	1.616522629563168e-5	AT4G25810	2.0657386427983333	3.299719470918489e-12	AT4G00370	0.4235566306124047	1.0170021830709672e-5
AT3G25610	3.063354428947842	6.432596034963706e-19	AT4G12730	0.7520300232370365	6.035765925568999e-10	AT1G24020	1.6947677746665197	2.8743992834377617e-8	AT3G16690	0.6774291271047662	1.6291855450798533e-5	AT2G18690	2.830198801196797	3.6234660785145328e-12	AT3G20160	3.500542990464801	1.021838238645542e-5
AT4G28085	3.7904317896812176	6.539433819952278e-19	AT3G17520	3.639558397270869	6.515443358156242e-10	AT1G53625	2.1786431223316134	2.9647076259273574e-8	AT5G41080	0.6319870617745952	1.6721867159643843e-5	AT5G36925	3.8274220927206013	3.6336253925034963e-12	AT5G39320	1.0425604933189174	1.0340901278179339e-5
AT3G02470	0.6899794503242119	7.349167221498298e-19	AT1G13090	0.6445930048919457	6.601000483351205e-10	AT5G02890	1.423202901329679	3.1946547425254307e-8	AT2G25090	1.041618420118537	1.6775047793931896e-5	AT1G33030	5.441464158519849	3.924584958266808e-12	AT5G16230	1.1824268482733855	1.0376107353394207e-5
AT3G18250	3.4741409115239854	7.862480198423891e-19	AT3G18773	0.8490441834765791	6.708135908234763e-10	AT5G50335	3.4721116449453517	3.3082077731843116e-8	AT2G25200	0.6109385564976043	1.682729035788197e-5	AT1G66880	2.470282456524192	3.924584958266808e-12	AT1G34520	4.179443145776227	1.039869001160012e-5
AT5G26340	1.8066842349565542	9.97104564945709e-19	AT5G19530	0.732602915941918	6.749507584614185e-10	AT1G17180	1.8860297445115026	3.3188105160780726e-8	AT2G29060	1.0262305764074664	1.7593655728599805e-5	AT3G50770	3.406985168048517	4.084369285832081e-12	AT4G36880	1.3244242241328725	1.0642439258725492e-5
AT4G24570	2.8086245910135252	1.0884326580143125e-18	AT5G01890	0.8683492412444012	6.96355043395866e-10	AT5G40370	1.0305334781661415	3.5657564954760583e-8	AT5G19800	2.6163739692666006	1.8009779887225112e-5	AT1G67980	4.562146376060567	4.128307986326469e-12	AT3G20370	0.5247301416440641	1.0758418715892356e-5
AT5G64250	1.1177880184503577	1.2317268323302936e-18	AT1G69600	2.0836667509225815	7.242085954955456e-10	AT2G18150	9.853872517230853	3.646410620147124e-8	AT2G32620	3.341372755238257	1.803734127430771e-5	AT4G26450	0.6810730697162339	4.204816069619973e-12	AT2G45750	1.8024101975149331	1.1044927828465872e-5
AT5G47910	2.6386012445311016	1.2466565700185162e-18	AT5G44417	2.932924757455393	7.826664899703126e-10	AT5G09800	2.5269023762260154	3.729202441930467e-8	AT1G73260	0.7243135837029628	1.8253091978456355e-5	AT5G38200	1.765199486375238	4.2350285804986306e-12	AT4G13890	3.4064013790329004	1.1044927828465872e-5
AT5G55120	1.6226999497688643	1.3934881406992445e-18	AT4G36900	1.1751002101880954	7.836318350937701e-10	AT5G57760	1.374084363241833	3.8034112452612324e-8	AT5G23340	0.40160103386343593	1.868682279607477e-5	AT1G01560	3.9980529352251457	4.277185118460015e-12	AT2G37540	1.1457283327526582	1.1231696026186293e-5
AT3G56710	5.377077213652042	1.4621183550592202e-18	AT5G47390	0.5036041146896358	8.130669838580182e-10	AT5G17770	0.8390322456447322	3.8690958304904834e-8	AT1G05840	0.4915488500585362	2.0667992789247046e-5	AT4G36500	1.4615719978054462	4.600889097152285e-12	AT3G55990	0.9325732370778629	1.137791349512746e-5
AT1G24100	1.9533824746066177	1.5082119819710997e-18	AT1G48750	1.7656847763365715	8.85758916508622e-10	AT1G48850	1.1847546045811912	4.131398146023298e-8	AT2G22080	0.4746758048538186	2.0719873028150843e-5	AT5G12020	4.57723904658363	4.803125252257399e-12	AT1G08320	1.1716995357427582	1.1855998682786084e-5
AT1G51760	2.1332954522109455	1.5082119819710997e-18	AT4G40060	0.9108093841081122	8.868009238960192e-10	AT3G46660	2.6563547296540224	4.277138534168301e-8	AT1G32700	0.5452205352414701	2.1501335937518705e-5	AT2G38860	3.265676468025536	4.9197745498654094e-12	AT2G34830	1.8230502411091816	1.1926401658675035e-5
AT2G25460	2.5191695299658035	1.5286269320229539e-18	AT1G18460	0.43928806279313687	8.929267882005542e-10	AT4G22030	5.315726479782837	4.3977022781343336e-8	AT5G08520	0.40909057841898555	2.2112083590707203e-5	AT5G39050	2.1815727285900555	4.920979790594701e-12	AT1G75130	0.655697509834509	1.2163331649103129e-5
AT4G39670	3.5665981974086303	1.7175034369932028e-18	AT2G01070	0.5894781427272368	9.277122184280021e-10	AT4G17030	2.3454696154477834	4.528572229949972e-8	AT3G18200	1.5715613286056775	2.2238807313640848e-5	AT3G52400	2.0742322250354723	4.93875071653433e-12	AT3G19370	1.0998118161739145	1.23591717874454e-5
AT1G62300	2.229624228688842	2.001739213860518e-18	AT1G02570	3.409245904482048	9.876255221500574e-10	AT2G33600	0.9121764376261726	4.576085568493317e-8	AT1G74410	0.7857248784674823	2.2527716411768033e-5	AT1G30420	2.3104548107490177	5.037630870884595e-12	AT5G01330	2.5329113568357964	1.23591717874454e-5
AT4G14365	4.968609620188844	2.1514419733508437e-18	AT3G19430	2.706694301995893	1.0488723300634677e-9	AT1G16030	1.9704964834584615	4.718390164655568e-8	AT2G38820	0.6215815846825575	2.2805462491804185e-5	AT4G21390	2.8187969537355713	5.048593436807515e-12	AT1G58370	1.2141562115770685	1.2367316059785467e-5
AT1G65390	4.044292601856539	2.194708466973787e-18	AT5G18850	0.883905575749436	1.064904392440327e-9	AT4G23250	2.035889259164759	4.797713389539255e-8	AT1G08320	1.1567130587466599	2.2869215836371925e-5	AT2G29500	2.2019347530124085	5.145582241046586e-12	AT5G38010	1.7634202578602698	1.2685708342687431e-5
AT3G61390	2.2049042126302676	2.914762254209974e-18	AT4G21320	1.2066239962586676	1.0713159770323922e-9	AT4G28250	1.9562988095069653	5.0115131826875854e-8	AT1G22440	1.347548645420015	2.3069153891521663e-5	AT4G16820	9.449961354814103	5.347877547068001e-12	AT1G66280	1.9421943461661226	1.3120686940529521e-5
AT3G26470	1.2541456902594041	3.110401511895478e-18	AT4G20870	0.7848815596688002	1.074282109013375e-9	AT1G74310	1.8989944453402063	5.045707332957221e-8	AT4G40070	1.3104700813373544	2.3146991679229672e-5	AT1G17170	2.7936034727540973	5.936319730514438e-12	AT5G14390	0.7069450638358985	1.330211033985085e-5
AT5G38710	2.5342963011709645	4.200057533546703e-18	AT3G26720	0.7919860282599481	1.2091190998680289e-9	AT2G21620	1.2593619085624652	5.1413120607149634e-8	AT3G07870	0.6243658938520108	2.3738995805515198e-5	AT2G15760	2.823810065361566	6.579991088148742e-12	AT1G59850	1.5524028978770599	1.3850248404268901e-5
AT4G16890	0.8933695974539996	4.2557311341363e-18	AT3G60910	0.6762642307045514	1.2259784031198174e-9	AT4G20780	1.4074549913124184	5.274169423717678e-8	AT3G49190	2.8734070189150582	2.3865080206089416e-5	AT5G62280	1.3253988110813462	6.7332549609366515e-12	AT1G19450	0.6741111487666456	1.3937814887540625e-5
AT1G55920	1.7710957949950095	4.691505279418274e-18	AT5G35777	1.549286414916473	1.2676552600926954e-9	AT5G20720	0.6053073759977063	5.274169423717678e-8	AT4G28040	0.6015637387968834	2.436010210631797e-5	AT1G72940	1.6924992068185887	6.8697391098811806e-12	AT2G26370	2.090434187520272	1.4228960012405485e-5
AT4G23170	3.395676488777878	4.8658614243568804e-18	AT1G55310	0.5491398296662953	1.3000768872358773e-9	AT2G33050	0.9480004532128141	5.380970655655768e-8	AT1G78000	0.8932835938031866	2.4845560754787643e-5	AT5G25930	2.0741943029403527	7.391265792989488e-12	AT4G20390	1.0539573690378745	1.4408201742495354e-5
AT2G16900	2.8160040720493873	5.760444982057769e-18	AT2G20835	1.121575579870295	1.3510138832908576e-9	AT5G22520	4.902787919596751	5.380970655655768e-8	AT3G46620	0.6156781131432643	2.516326439329601e-5	AT2G41090	1.5821158639538744	7.427242558840727e-12	AT4G01800	0.39497647292761556	1.4521374588310046e-5
AT4G27070	3.19117641908251	5.760444982057769e-18	AT2G20750	1.324264866591924	1.3629549851903118e-9	AT1G69870	1.7474789042955488	5.5276483921523046e-8	AT1G52060	3.181973118761614	2.7020524452185072e-5	AT5G01380	4.3964386944942	7.618982845650845e-12	AT1G28130	0.5162839856213216	1.460041679822281e-5
AT2G43910	0.792162270531843	6.503886286536433e-18	AT3G07880	0.5358223125643424	1.3836734536053123e-9	AT3G50770	2.6524884348227373	5.5757663712147805e-8	AT1G31770	0.6410870054752422	2.704143587325654e-5	AT1G02920	3.4545621149804338	7.691871647821975e-12	AT4G11320	2.1646440972931154	1.460041679822281e-5
AT4G29110	1.7553100082980582	7.487694568881252e-18	AT1G06080	1.8852592378131614	1.4423476488080217e-9	AT5G12930	1.9290742181334963	6.150647944068332e-8	AT1G76490	0.36323165537560337	2.732043854999418e-5	AT1G52890	4.277508641018282	8.010491491390678e-12	AT1G28290	1.2146955108590731	1.5014080954226836e-5
AT3G48450	3.4632700989347582	8.460664255498642e-18	AT1G55360	0.516038308691791	1.4852979878039024e-9	AT1G80130	6.313990566555232	6.173674939573196e-8	AT3G54770	1.6512636230644953	2.732043854999418e-5	AT4G22470	3.2907823799077764	8.229905960181155e-12	AT1G34040	2.0028556710778744	1.5220066061541244e-5
AT4G39980	1.9241035068007135	8.583650623101466e-18	AT1G73190	4.124786309377302	1.4852979878039024e-9	AT2G28950	0.8861516135359874	6.28429359319386e-8	AT1G73750	0.5666926760871319	2.7387145427345876e-5	AT3G09440	1.7238807021794817	9.25160741486228e-12	AT5G65730	0.8173215643822181	1.5432314815438706e-5
AT1G22280	1.211322246856299	9.212046238824638e-18	AT1G48300	0.5847729700832874	1.5042855746196684e-9	AT3G44310	0.9323651456469322	6.286616073061385e-8	AT2G38080	0.9983355604845134	2.7580084587658347e-5	AT3G55090	4.1999505819034155	9.459752131845773e-12	AT2G32620	3.31210173505695	1.544380173005317e-5
AT4G25900	1.8902325587529298	9.540014035423567e-18	AT5G62490	3.312510345924115	1.5076444496031083e-9	AT1G35260	1.15024849389083	6.474006349978758e-8	AT1G15210	1.3049179727050886	2.768436030391644e-5	AT4G33540	1.6285058594955943	9.93882060144465e-12	AT3G27170	0.7985084449249708	1.547467557081326e-5
AT3G04640	2.1459320086894524	9.64605650880608e-18	AT5G47830	1.0848674951661461	1.5250412022792214e-9	AT3G09440	1.4139975538664964	6.535129071169279e-8	AT5G56750	0.4948989911709776	2.8247329808024294e-5	AT4G23190	2.2910045277925497	1.0089119403543921e-11	AT3G45010	1.097337823299926	1.5621437217635616e-5
AT5G15640	1.2242531759255626	1.0680092768944466e-17	AT2G46780	1.1938192061071342	1.547977184764106e-9	AT3G12145	2.7927978986093747	6.535129071169279e-8	AT5G67420	0.3673649013531017	2.88472491584476e-5	AT3G28740	1.3216380753086496	1.0950547565684e-11	AT5G01280	2.3336136224858395	1.6065646745931068e-5
AT3G04210	5.198393680158395	1.1458155469379933e-17	AT4G29270	1.1790840295016	1.547977184764106e-9	AT5G51750	0.7960915574381613	6.535129071169279e-8	AT1G33280	2.4478258569040294	2.9103672646100676e-5	AT1G13990	1.3788625775620584	1.212811642262756e-11	AT4G18640	1.2834284438630563	1.664801656755832e-5
AT3G15518	3.1780520746240484	1.1947790389687302e-17	AT2G25090	1.350276422393337	1.6296824232891943e-9	AT1G15410	0.6036875459136913	6.764222020092913e-8	AT1G78450	1.003807007920318	2.926170277542215e-5	AT1G01480	3.5445623596264273	1.2272159134565614e-11	AT5G48230	0.46573933105047277	1.69594690553886e-5
AT4G34120	1.0611348838750616	1.1967080798823307e-17	AT4G22120	0.9285037830575402	1.6575240141022392e-9	AT3G60120	8.38040721307721	6.865145713074503e-8	AT5G25240	0.9757709751872128	2.926170277542215e-5	AT3G53160	3.4872952489661926	1.24153163844097e-11	AT3G54770	1.65892484316906	1.714899926746353e-5
AT1G21120	4.48618701499511	1.4777336914866105e-17	AT5G54585	1.0370356996222092	1.817602495906073e-9	AT1G47510	3.9521768247150417	6.88321041714812e-8	AT3G46600	0.5963126460336109	2.9488366531210595e-5	AT3G19010	0.8683665275889886	1.2879178188384092e-11	AT5G60520	2.9555979352529156	1.721942768573443e-5
AT5G12930	2.9347699164318257	1.4938159989105055e-17	AT4G31910	1.1114569653226183	1.8432280406779268e-9	AT1G10700	1.2645795776940738	7.233901615414523e-8	AT5G60950	0.9839757842326402	3.029918186394799e-5	AT2G36950	1.548263414337787	1.2929369999983838e-11	AT1G72300	0.6369254638849012	1.73608679793231e-5
AT2G43000	6.287805783073262	1.6438933211369345e-17	AT1G29420	2.5797838535627875	1.98702265526452e-9	AT2G41880	1.0413539665800153	7.724816266474154e-8	AT5G04810	0.3628749723384416	3.0455414554430266e-5	AT1G25275	1.1988403154948375	1.2958599087966521e-11	AT5G03860	1.0685653222979339	1.7427884831327516e-5
AT1G25275	1.4627245943271905	1.7038038337771083e-17	AT5G11100	1.1427257503266761	2.1095971645775497e-9	AT1G15010	1.8966465482771597	7.787137911889665e-8	AT4G37160	2.6805318498397095	3.062542443077773e-5	AT1G70780	0.41468771378910935	1.3134666448576062e-11	AT2G20080	2.305867470534967	1.790701284153061e-5
AT5G40370	1.4984533266742117	1.7038038337771083e-17	AT5G51270	2.3722664969586154	2.1249039444485816e-9	AT1G14040	2.032441114089128	8.352721453356354e-8	AT1G01780	0.637304475357646	3.081901378144039e-5	AT5G42530	5.886109603057943	1.3634106791919899e-11	AT3G26460	1.0928292977245364	1.7937869479287886e-5
AT3G13080	2.366408250740892	1.9104728298568274e-17	AT4G36600	3.259438263415109	2.3049169940530936e-9	AT1G33960	3.135176284227473	8.6077939397998907e-08	AT1G21910	0.6199661474748543	3.122250028177175e-5	AT3G26200	12.683838276601422	1.3995274355561873e-11	AT5G03640	1.697923749231184	1.8115151951080684e-5
AT3G46080	4.724952861842972	2.0187030483282614e-17	AT1G55330	1.0987262719107986	2.318035857390818e-9	AT2G15760	2.181674292135959	8.6077939397998907e-08	AT2G13810	2.657269838733005	3.189132003968342e-5	AT1G19670	1.8684334959906383	1.4558053953450654e-11	AT2G38800	0.5832000839941436	1.8126990556014663e-5
AT4G18170	4.2759868758804425	2.035772906084492e-17	AT3G24715	0.9573223713827482	2.346667852185636e-9	AT1G30370	2.367226533517938	8.683482819404368e-8	AT3G61198	1.1749473084019917	3.2084156900523925e-5	AT5G44990	4.3522403113242305	1.4782255864716394e-11	AT3G61300	2.2096802111231377	1.8277272249997616e-5
AT1G78820	0.9288754585449767	2.0898325920523742e-17	AT3G05900	0.9273934717093836	2.70069792878146e-9	AT1G59860	2.2179659909684304	8.853878641832238e-8	AT2G27370	1.3191235652276605	3.250163400425379e-5	AT2G40000	1.35115854032095	1.50598816166147e-11	AT3G09240	2.305702684404109	1.8497465803567117e-5
AT2G33600	1.353267336604487	2.1114065959680132e-17	AT3G07000	1.8945255767388562	2.7039534997909353e-9	AT5G02780	4.132318238920104	9.098084268555339e-8	AT5G11260	0.9089666612592625	3.3725209052801796e-5	AT1G02930	4.422658073320827	1.5366586985247404e-11	AT3G42658	1.1385484252895266	1.911062920415589e-5
AT2G30750	7.965446783894402	2.32961376907888e-17	AT5G16900	2.7587994478751203	2.7272242627535593e-9	AT1G17170	2.246676115228849	9.172213886346375e-8	AT3G06390	1.235795652537481	3.388824656147891e-5	AT5G07010	3.500012697298173	1.5572532763349633e-11	AT5G60890	0.8326964782078098	1.9456650070153393e-5
AT4G04570	1.546271123342599	2.374385264914008e-17	AT1G62960	0.5849864456209126	2.7666281651386164e-9	AT3G19970	1.367338161805891	9.24563436221092e-8	AT2G34830	1.7635633568759086	3.524676556367944e-5	AT5G42650	1.6150011164831368	1.6454602625069993e-11	AT4G04955	0.44739261890533316	1.9512129048997724e-5
AT5G59540	1.3740512643381033	2.478136926417586e-17	AT4G01410	1.006014074494899	2.7666281651386164e-9	AT2G46240	1.3184541298795294	9.752594204870843e-8	AT1G07110	0.5413138825922235	3.6615444544784706e-5	AT3G50930	2.260951567792961	1.657283047842718e-11	AT4G20460	1.1854531110300808	2.0113207090680577e-5
AT5G48400	4.497433534388912	2.7830342662818476e-17	AT5G20885	0.8340340748927427	2.8445553577699595e-9	AT4G16250	1.0702080937330407	9.826240968254448e-8	AT2G45670	0.3105731894454919	3.694444218545327e-5	AT1G75490	1.5883402313313602	1.696059118024584e-11	AT1G55740	1.0328321886784673	2.0129613445336554e-5
AT4G11280	3.038632267099273	2.845178964797735e-17	AT1G47670	0.7101766913887085	2.8898176841504894e-9	AT3G27060	0.893900698571215	1.0103213594693561e-7	AT3G50560	0.9651027435049018	3.717955925260674e-5	AT4G36820	3.598059348277482	1.752954124801586e-11	AT1G72870	2.028473984370366	2.0776640858809544e-5
AT5G13210	2.540031477009627	2.952834111948634e-17	AT1G62510	0.9138994305252447	2.9643566549444627e-9	AT3G21520	4.730350581720138	1.0276693567838004e-7	AT3G01770	0.4877262324830857	3.744350039813103e-5	AT1G72060	2.3301358229315903	1.8202658742424232e-11	AT5G01220	0.4212654644345517	2.1811436424464772e-5
AT1G35210	5.922175935619093	2.984126316556379e-17	AT3G47620	0.6689254406096842	3.097007557572914e-9	AT4G25390	1.470746779259535	1.030261748603018e-7	AT4G18810	0.46054693194928614	3.744350039813103e-5	AT5G44720	1.6026004345060731	1.8781093172131833e-11	AT1G74840	0.8622519894412833	2.2242195365836283e-5
AT5G49480	1.2389286553107992	2.990545689633198e-17	AT1G79840	1.6562802526886327	3.135368776583766e-9	AT1G64390	1.1233511223184682	1.0859539949988762e-7	AT1G51880	2.335647850638916	3.782590906965731e-5	AT5G13200	2.4361539582064946	1.901714105880492e-11	AT2G17230	0.6600071617856943	2.232047054868604e-5
AT5G17000	1.5620554983327388	3.537047114770331e-17	AT4G01120	0.9167506987994315	3.1412538134719197e-9	AT3G55400	0.5321587672065191	1.0922200480040982e-7	AT1G51850	1.3580758078715787	3.871258312961466e-5	AT1G17380	5.5534486731078445	2.2640743519718116e-11	AT2G40230	1.2637753622377537	2.2687419112340903e-5
AT4G18197	2.5328791876867274	4.076007572937774e-17	AT2G35210	2.333070176074354	3.316189882742774e-9	AT5G13750	1.416738394221878	1.1280425324032208e-7	AT5G42200	0.8880499463098261	3.873308131326189e-5	AT1G26240	8.367693618906495	2.2921078361156366e-11	AT4G16563	1.157837416260723	2.2917607229883493e-5
AT1G72520	4.3775884489575825	4.110669776166403e-17	AT3G26510	0.7321725424194618	3.673416407249758e-9	AT2G15480	1.8376770880787416	1.1693117671957108e-7	AT1G21680	0.48671679475842294	3.9142130832074936e-5	AT1G69890	1.4079595417655986	2.433294792443867e-11	AT1G73330	2.579828653711523	2.3521383573341157e-5
AT1G51890	2.8140243309619764	4.645067838783533e-17	AT1G51310	0.6789216263771299	3.6810900409235616e-9	AT3G22600	2.4541479577024297	1.3091457730391805e-7	AT1G79520	0.8082151625190105	3.9242256947869145e-5	AT1G36622	2.17024345140197	2.494118860329523e-11	AT5G11540	1.8316090641005647	2.3839559485962733e-5
AT1G32080	1.011608739103428	6.280649511664924e-17	AT3G05060	0.6770045183564559	3.878435228929098e-9	AT5G23600	2.3521919205502746	1.3593064978910045e-7	AT4G35780	0.4028434760483907	4.0345253958358656e-5	AT1G14540	3.241100195799671	2.5085086992470887e-11	AT5G53500	0.7917294278918177	2.4280239796493448e-5
AT3G22200	1.3575453300167983	6.348938863558943e-17	AT1G12910	0.5958763089334963	4.22121202706833e-9	AT3G25730	1.2350546623934109	1.4209430796853583e-7	AT1G23040	0.6979575976719762	4.0521098617733006e-5	AT1G33960	4.511393367576102	2.6592941055067727e-11	AT2G39900	0.6673741587593105	2.4652606271306027e-5
AT2G41730	2.080215918241554	6.464133755469295e-17	AT1G48240	0.9369710061615133	4.253924796535189e-9	AT1G77670	1.259665335403034	1.425429566370519e-7	AT1G75130	0.6283133893528167	4.0812838059621464e-5	AT2G02010	8.540412172281743	2.8143256188150332e-11	AT5G16590	0.5863159297053426	2.4788852790479598e-5
AT3G23250	7.875563943639384	7.475283907180019e-17	AT1G27190	0.5494035295615074	4.260564847355086e-9	AT1G73010	3.160581032276917	1.4401960987807268e-7	AT1G75945	1.9398882878395942	4.1790676556749824e-5	AT5G65300	2.9627229637947563	3.2784915006339256e-11	AT2G15300	1.7032597720476665	2.4922997505912756e-5
AT3G54660	0.6214910261424248	7.575369413919869e-17	AT4G35470	0.5572435782234307	4.4639462641684695e-9	AT1G22400	1.0979919347318048	1.5401088584079806e-07	AT5G48250	0.5690728269313157	4.207354662473704e-5	AT1G09500	4.186331481333415	3.352587535968657e-11	AT1G29100	2.085598532714574	2.5075769580605307e-5
AT5G42050	1.4386338742588904	7.870167135664858e-17	AT1G04240	0.927979495678472	4.479508485234276e-9	AT5G03630	1.3642228031002557	1.5509185899255335e-7	AT1G03210	0.728386296119568	4.2148314992476835e-5	AT1G27330	0.8355856223326914	3.718288481880232e-11	AT2G41660	1.4813263739372104	2.5267636285264454e-5
AT1G57630	8.36075486003409	8.159506792550473e-17	AT3G01770	0.6426453186445409	4.601607772419344e-9	AT3G47420	1.730999580692813	1.666306465718202e-7	AT5G19190	0.4226369607821686	4.2148314992476835e-5	AT4G27830	1.2317023423138678	3.718288481880232e-11	AT3G15020	0.5860148362919871	2.592322125964529e-5
AT1G21400	1.016599129334532	8.160188211979011e-17	AT5G16110	0.9217012879799611	4.6268099898676815e-9	AT5G07010	2.8047689566497405	1.666306465718202e-7	AT1G29100	2.0658047028348867	4.238178824948738e-5	AT1G72520	3.360701721349632	4.043427257099267e-11	AT1G06360	1.1420293660473804	2.594273420964177e-5
AT1G06180	1.5837949933887951	9.057789389363046e-17	AT2G23240	4.447788793351127	4.649529318665519e-9	AT1G56580	0.9322050923860367	1.669357262915614e-7	AT2G38700	0.4045633721115599	4.2878765946018e-5	AT4G11370	2.891491103010479	4.152794814856595e-11	AT5G13990	2.2065663341655553	2.6125321452294394e-5
AT1G33790	2.001152950665218	9.373083476364759e-17	AT4G24190	0.5440347064053337	4.6563913334116144e-9	AT5G10625	1.3375728128205089	1.8882635201270614e-7	AT5G07080	1.1646123181032726	4.3583407527642064e-5	AT4G01250	1.619177384587725	4.4196367288917634e-11	AT5G03040	0.40423913848185017	2.6150047369563894e-5
AT4G06746	2.6863024874847135	9.444606310259994e-17	AT1G66150	0.34628474508481	4.6777223354356256e-9	AT2G30550	1.3301337167294198	1.965928987289958e-7	AT5G02810	0.6488797595209058	4.4260322902587894e-5	AT1G66920	3.9183484771669557	4.4908755197938984e-11	AT1G13970	1.720695888706119	2.6179525285838712e-5
AT1G18970	2.9846752629487114	9.872710148315402e-17	AT1G01540	0.5558862599416934	4.76871381298206e-9	AT1G67810	1.8279218585281116	2.0217089019774939e-7	AT3G04350	0.43411953564120936	4.4629140145348494e-5	AT4G15530	1.6967425305593806	4.6036718574522626e-11	AT4G38950	1.2372597057487502	2.6265330658432293e-5
AT3G51450	2.2567440190736514	1.011476296036981e-16	AT1G54120	1.2917137191671508	4.9555537108282325e-9	AT1G62300	1.4133042208777162	2.03141199203001e-7	AT1G64170	0.8467305855458083	4.5166727019254587e-5	AT5G53990	2.867982052048094	4.641295269192e-11	AT3G20015	0.8746119555611477	2.6512769392502064e-5
AT2G37040	2.313129022632169	1.1183637305787587e-16	AT5G15830	1.867415320317617	5.149734579532829e-9	AT3G18080	1.0339516495208514	2.0565777054086168e-7	AT3G15620	0.7550097671645775	4.5783886469299406e-5	AT5G61160	9.303280152037733	5.14043476950452e-11	AT3G54366	0.6662484824016188	2.6568249435668637e-5
AT1G80160	1.955895197258677	1.6228173238407682e-16	AT3G56360	0.5768122904950292	5.24465236072461e-9	AT2G28210	6.321331612348898	2.2692549480213834e-7	AT4G15670	1.9702789466819906	4.6763019016528714e-5	AT1G55510	0.6544529262811801	5.233862318863655e-11	AT5G14610	0.6407574710445559	2.678882776480133e-5
AT2G20610	2.063537277935614	1.6555198428677977e-16	AT3G63120	0.6952511081988044	5.651493365998357e-9	AT5G66120	0.8154349481240636	2.2692549480213834e-7	AT2G18540	2.2461074767679214	4.702179694430296e-5	AT5G63980	1.5176627105403313	5.550999604840879e-11	AT2G37130	1.7057595536316805	2.6926826532435233e-5
AT5G44070	1.5050926205921538	1.6555198428677977e-16	AT1G42550	0.6387571305941101	5.918794088526039e-9	AT3G26980	0.9714012626622649	2.3807150129670125e-7	AT1G12950	1.711049435713306	4.7176289513311115e-5	AT2G26560	4.084740806599563	5.5872642078319835e-11	AT5G11260	0.9037861323763724	2.7693018515144852e-5
AT1G33590	2.253195087209185	1.7918941882757122e-16	AT3G16640	0.6337833954225208	5.972155150139091e-9	AT2G45570	6.339377935419815	2.500207789595971e-7	AT5G57655	0.40040758029226653	4.7711411100710864e-5	AT1G01720	1.5014307251526047	5.6043057074652076e-11	AT5G46230	0.894624142972799	2.8106387495941474e-5
AT5G54490	2.2411534626780316	1.8620234388344671e-16	AT5G16590	0.7634263941702366	6.046250667974686e-9	AT5G67280	1.0267830196835062	2.500650814246876e-7	AT4G32940	0.45357004198343986	4.77572777811427e-5	AT4G12290	1.9490317426650414	5.6046021999411235e-11	AT3G57020	0.5492963639389281	2.923427070562429e-5
AT1G17330	1.3178604505871496	1.9924360062243014e-16	AT1G15830	0.9484720061079103	6.185912645930937e-9	AT3G16360	2.5954456230269556	2.5263833964752405e-7	AT2G32530	0.9519872335823726	4.7897407881150166e-5	AT5G56960	5.060105624353357	5.661342447630757e-11	AT2G34680	0.605427696799645	2.9452779195420855e-5
AT4G38550	1.3828197075461857	2.1167000427418936e-16	AT1G16350	0.6056954412095711	6.414135812384932e-9	AT4G23030	2.1347801066052257	2.5263833964752405e-7	AT2G24570	0.6617855426892459	4.831929556595037e-5	AT2G35930	1.87700592905054	5.735797727301252e-11	AT3G51740	1.0456594652625473	2.9452779195420855e-5
AT2G21620	1.7853612683070696	2.2745979292004145e-16	AT5G18980	1.0679189856252134	6.459143803092337e-9	AT1G66480	1.851477501514095	2.542180703728721e-7	AT3G19450	0.8090064251161785	4.873027259086e-5	AT2G31945	2.5020846030173858	5.830512428504248e-11	AT1G12140	0.4978414389379366	2.9556080607275547e-5
AT3G51660	2.5902574889615657	2.4073777620627275e-16	AT1G64230	0.6581605477649604	6.5884794166623075e-9	AT2G45440	0.5639161141242036	2.600340517149716e-7	AT1G14860	0.802600429543321	4.8922770151782487e-5	AT1G32928	1.5652011169231814	6.00950519179016e-11	AT2G21560	0.8240600994642076	2.9846680302680195e-5
AT1G71140	3.4837036622581974	2.4838683170529576e-16	AT3G23510	2.776236130736663	6.9528772224137524e-9	AT4G26850	0.8659039769088049	2.600340517149716e-7	AT5G21950	1.2567046233339216	4.9831855439288745e-5	AT1G64810	0.9327378863984841	6.043402780017493e-11	AT4G18550	2.2091105387804086	3.0021072792018987e-5
AT1G64065	3.0330082400996523	2.5277813763067025e-16	AT1G72300	0.8072551394021817	7.255915200116892e-9	AT3G60540	1.702763761161511	2.673880189363386e-7	AT4G01480	1.3231467794861664	5.089570451811493e-5	AT4G18253	5.6326169240280395	6.043402780017493e-11	AT5G01700	1.4522688128709338	3.0413710568790956e-5
AT1G15030	1.1369814893566799	2.9448108138924145e-16	AT1G72160	0.6888037775178927	7.867566579653667e-9	AT5G15970	1.1288048360127048	2.673880189363386e-7	AT5G57110	0.6103009375209337	5.165765031431726e-5	AT2G41880	1.2387671824989452	7.02962989184707e-11	AT4G20240	1.4846759520278492	3.0550674946352976e-5
AT1G03580	1.8460480994321946	3.324645755491849e-16	AT1G04610	1.6259765232411902	8.330104756623255e-9	AT5G17760	1.4951138639517438	2.745643306463727e-7	AT4G30190	0.7794644758005164	5.2084273163059485e-5	AT3G51450	1.7909875052506168	7.02962989184707e-11	AT4G23290	0.7686523240029781	3.063218129634323e-5
AT1G68620	2.619445853781971	3.3809135789398646e-16	AT5G59440	0.7754615200997325	8.927319536290775e-9	AT1G80560	0.5981125555558848	2.8564139895239617e-7	AT5G61440	1.0010754444739063	5.211129494129645e-5	AT5G51190	2.2901929244486317	7.100886409667578e-11	AT4G01110	1.8139895932564558	3.099459682184175e-5
AT4G15975	3.773394028172739	3.4712678409232843e-16	AT2G38820	0.7837731668254039	9.201496317328226e-9	AT1G07400	2.3453166753182355	3.0352607379250146e-7	AT3G48390	0.9368559613738278	5.346486508221456e-5	AT4G13420	3.924566142692383	7.256409668317472e-11	AT4G35060	1.4383142495815207	3.102037403806965e-5
AT1G59590	1.46892221965462	3.6163925464403034e-16	AT1G76220	2.4083710666753957	9.716212393527104e-9	AT1G02850	1.4312704512047618	3.090474848864245e-7	AT5G26260	1.9376961635179477	5.3614081701217005e-5	AT5G46350	3.207566650183003	7.924337607080299e-11	AT5G60660	2.5225793957249216	3.23867930675638e-5
AT4G37030	3.329632014615883	3.6939525234649025e-16	AT1G23052	0.8118828033167179	9.726823387372875e-9	AT1G53540	3.0391549560200493	3.1411889112663726e-7	AT5G11230	1.2965669687983363	5.398664732342587e-5	AT3G05360	2.1051527627052122	8.24951439583703e-11	AT3G45650	0.774502795716896	3.269209882583125e-5
AT4G00970	4.655886252878032	3.879955202424995e-16	AT5G07000	0.9685019108410844	9.965012191202455e-9	AT1G68450	2.688858218780098	3.227538043413766e-7	AT1G74458	1.2259796481883674	5.403104069952175e-5	AT1G64400	1.7118992141598117	8.297265191056477e-11	AT3G04060	0.9933272138663818	3.328026179543405e-5
AT3G08710	1.0769199795692916	4.1368571076219667e-16	AT5G62710	0.7519398965496142	1.0093753328406638e-8	AT2G15490	2.5025675330980723	3.228475283388382e-7	AT3G06460	2.811650171061342	5.4452336525946676e-5	AT3G26980	1.1956907289227139	8.397557558503837e-11	AT3G30875	1.7122660898670072	3.39947953391834e-5
AT5G46350	4.408126558105171	4.1884889824917202e-16	AT1G21880	0.7369321465590007	1.0281656642648895e-8	AT1G58080	0.3651317930670965	3.332013618990017e-7	AT2G39510	2.441655266037768	5.571632823334022e-5	AT5G02760	1.8583972402007485	8.608814987561273e-11	AT4G25250	2.8968781656816374	3.39947953391834e-5
AT4G33540	1.8932274835437528	4.277394528705845e-16	AT3G47400	1.4695952827737697	1.0297364652665837e-8	AT4G02520	2.8937685813335547	3.43930508786039e-7	AT2G25930	0.5012102158868673	5.6598992763708916e-5	AT2G15490	3.068851200776524	8.787571961089793e-11	AT5G01040	0.6669770901530295	3.4451362320225986e-5
AT5G65300	3.6877091868849314	4.365024733800125e-16	AT2G24762	1.47031159286736	1.0673153855994445e-8	AT1G53233	4.313965343799901	3.478494832531528e-7	AT1G68810	0.6250216504501465	5.7879841053079496e-5	AT1G10070	1.0147736531905305	8.919606613749855e-11	AT1G04110	1.0735122604739837	3.454335027838083e-5
AT5G44990	6.85681029136552	5.270325495387729e-16	AT5G65390	1.0828518062468182	1.1599772042915222e-8	AT2G26530	1.3740742070506762	3.613178132595667e-7	AT2G37180	1.0457315133142755	5.8901962914026805e-5	AT1G11280	0.684066369609205	9.320062310507315e-11	AT4G25090	1.9128573133493005	3.4746374468034844e-5
AT2G22250	2.0690219664623926	5.300217474836708e-16	AT2G46690	0.9551437097103703	1.1950738112842864e-8	AT4G16660	0.5637760526440038	3.6385182936918803e-7	AT2G45050	0.6033969970447608	5.9759626873144094e-5	AT4G24110	2.303047060404619	9.688672209298158e-11	AT3G20460	2.680335669521683	3.578032722380392e-5
AT1G64710	2.6123487458497072	5.886540639481149e-16	AT3G56370	0.7210514687171359	1.307734085851755e-8	AT1G77810	1.140890301661791	3.651811360713703e-7	AT1G02305	0.35630913761054694	6.0108506300246067e-5	AT5G14180	1.7084290018763826	9.694973953358753e-11	AT3G11690	0.5535370727007483	3.5834195963656654e-5
AT3G52400	2.367879741543704	6.101369882166744e-16	AT4G32280	1.5402692169238446	1.3602237377570362e-8	AT4G18170	2.4836157372610868	3.727147978215149e-7	AT5G62190	0.4500999060648739	6.0596884714740975e-5	AT4G12120	2.0106561464445707	9.892401501149178e-11	AT3G07880	0.3895064513013808	3.6050409684440725e-5
AT2G45300	1.6355427964882112	6.169363451864086e-16	AT2G42870	0.7443542840270931	1.3621078094569745e-8	AT5G39580	1.8919366787708483	3.7333314395301693e-7	AT4G37150	0.6778681910015149	6.243666044453531e-5	AT4G36990	1.7923695409405402	1.0245125667575144e-10	AT1G33280	2.393481468407708	3.6800250264655746e-5
AT5G06860	2.7209177460998752	6.395378697941349e-16	AT1G54870	4.353983313352827	1.370708101913838e-8	AT1G29660	0.48958944951830413	3.7631930186944774e-7	AT4G25090	1.8862275294106026	6.349238499062553e-5	AT1G09940	1.33793445632349	1.0674462013258926e-10	AT1G04250	0.622513609983115	3.695057266278722e-5
AT1G05560	1.4007246118069325	6.574323240327451e-16	AT1G47655	1.389090519068197	1.3803324759019602e-8	AT1G66880	1.8722339555320129	3.7631930186944774e-7	AT5G54980	0.8038815073805404	6.358695606552605e-5	AT4G15550	1.631242700059523	1.1034020574297837e-10	AT2G22540	0.441067848024359	3.814824740807677e-5
AT3G08640	1.810062417259077	6.780720864086694e-16	AT5G42920	0.5608613294983308	1.4158378816933292e-8	AT1G16300	1.218221448214549	3.769388130455144e-7	AT4G37590	0.5767573693327931	6.3698269910352e-5	AT3G21520	7.163106566727311	1.1078109404602848e-10	AT4G20362	1.1799532324148752	3.849865442218298e-5
AT2G38870	2.0951077497454342	6.950030113134622e-16	AT1G67325	0.6999679159386237	1.4181695077019715e-8	AT1G70170	2.128858190994634	3.817096567685366e-7	AT1G11670	0.7873059435363363	6.385023207540161e-5	AT5G67310	4.512084597945074	1.1168976401502281e-10	AT3G63200	0.9542521687995574	3.8506170719585814e-5
AT4G13395	4.405659900236611	6.950030113134622e-16	AT3G50980	2.8310683828922776	1.4666421374171245e-8	AT5G19880	4.459710432197188	3.8208503123006477e-7	AT2G29290	0.4995611736398716	6.540726383326729e-5	AT5G18400	0.8707558072840079	1.124060050166246e-10	AT3G22850	0.7054573260317908	3.895753358572212e-5
AT3G21780	2.527390733978799	6.979373922386623e-16	AT4G30440	0.5586967303137795	1.494902657887324e-8	AT3G13520	0.807627429892844	4.005636455391702e-7	AT2G23410	2.6370299522969556	6.742625557139955e-5	AT1G67230	0.5287011315585985	1.179948952945083e-10	AT5G42860	1.928343728157294	3.9079273009603175e-5
AT1G32540	1.5940079012887616	9.006152026014449e-16	AT1G15920	0.5560594785981661	1.5569611191571104e-8	AT4G16760	1.293437109079572	4.0421962321975345e-7	AT5G65925	0.9510356716229279	6.872495009069931e-5	AT1G80820	2.3808268248338353	1.1917056823804426e-10	AT5G43780	0.724827280043692	3.9079273009603175e-5
AT2G16500	1.347395026201544	9.080575163025232e-16	AT2G35470	0.6483568808405008	1.6076265448460793e-8	AT4G36010	1.6572109218636553	4.17719088827792e-7	AT2G01850	0.5024677494594075	7.099773253304701e-5	AT3G08970	1.5155642405555851	1.2035478661992825e-10	AT5G67620	1.8139500706611367	4.0044176230736416e-5
AT1G15520	11.473248505471016	9.883570112863033e-16	AT5G51550	0.8865948414610367	1.616406105847513e-8	AT2G03240	0.8322197521039962	4.18715987165383e-7	AT1G80830	0.9386348070456572	7.313088674332329e-5	AT4G23250	2.360401216741231	1.311219625986131e-10	AT1G68810	0.6275728875178093	4.074601113968978e-5
AT5G26030	1.3726808111965507	9.93980964808088e-16	AT3G18210	0.6480546331999691	1.6259679646498802e-8	AT3G59750	2.3009689146305545	4.18715987165383e-7	AT5G25160	1.4646591717625164	7.374899130569373e-5	AT4G15490	1.3402581884110862	1.3127300032695307e-10	AT2G25240	1.844161667026511	4.0823833935341794e-5
AT4G12120	2.437137863615864	1.0351596240339532e-15	AT3G54000	1.1556128456645993	1.8897118140961597e-8	AT4G12400	1.2242866178677698	4.18715987165383e-7	AT4G08690	0.6392029641666823	7.44005271085297e-5	AT1G21400	0.810644250354275	1.3424096723968193e-10	AT5G38610	1.3982117925732347	4.0823833935341794e-5
AT3G21305	4.465293913089893	1.0824612872373965e-15	AT5G16030	0.6136504715803428	1.961438485637139e-8	AT3G25250	1.6373971517191397	4.2455282625793123e-7	AT2G19810	0.5712128536134397	7.581016135140338e-5	AT3G57550	1.0689340203954316	1.3532545276456231e-10	AT2G14095	2.489010412741694	4.0829156325009894e-5
AT2G32020	2.1079793175210635	1.0838212287716048e-15	AT3G10740	0.749403970778572	1.9666118633787913e-8	AT1G66100	1.1010817780636544	4.272847378914643e-7	AT3G27350	0.4945083928883524	7.581016135140338e-5	AT4G14680	2.4100537896804566	1.4767687507048904e-10	AT3G27200	0.9230401174683512	4.089879477712984e-5
AT2G23320	1.7511570013897602	1.1085170599107955e-15	AT4G12910	1.28147587787484	1.9667300157534903e-8	AT1G14700	1.0077988464764285	4.335305732827741e-7	AT1G54410	0.580255964430483	7.595386148103081e-5	AT4G30210	1.4730474029642684	1.5272841041761097e-10	AT2G18800	2.896162047259897	4.127890386515827e-5
AT3G50770	3.921568875965173	1.3447867375049163e-15	AT5G60490	1.51337922267183	2.0872129290034786e-8	AT3G61820	1.708072164853958	4.509319019302878e-7	AT3G63110	1.3800225161763402	7.614943955139232e-5	AT5G17860	2.838105053008094	1.5411486324572325e-10	AT1G07750	0.6558605460288514	4.139833211507691e-5
AT5G49520	3.1883668968119223	1.3530960080514244e-15	AT1G78100	0.7116647168826953	2.0902718130425824e-8	AT3G60140	1.3672258368032093	4.775445627162608e-7	AT5G23030	2.5179836002325504	7.801924108295435e-5	AT4G12470	1.3940978378963944	1.579775346818975e-10	AT5G36270	3.128044124392421	4.152684767269417e-5
AT3G15060	1.2316497057382574	1.463181034195821e-15	AT1G05850	0.5110609911466828	2.1703299527693792e-8	AT1G12200	2.6234690238111624	4.777469255661907e-7	AT1G67330	1.0722053526957753	7.891784332297253e-5	AT1G18300	1.674547636145269	1.6128944215959746e-10	AT5G24140	2.712873134586958	4.168119578668974e-5
AT5G07100	1.3646797370400217	1.4901650950250067e-15	AT4G26780	0.7405791870879669	2.2592805044001446e-8	AT3G61440	0.8639428461065164	4.79937243403673e-7	AT2G17710	0.9311782650081861	8.272016528484601e-5	AT4G21680	2.237204921116325	1.6175310859640918e-10	AT4G31840	0.7630295146820071	4.264386183651025e-5
AT2G33710	2.38103162526548	1.5417978757095535e-15	AT5G65730	1.0084051189517096	2.2709981869294135e-8	AT3G05360	1.674652032602007	4.847712624566269e-7	AT3G02200	0.3434476829205035	8.41609287796582e-5	AT5G14200	3.2629141317698354	1.6175310859640918e-10	AT1G53140	1.3015196816676196	4.3137640125354996e-5
AT1G09940	1.6045899366588847	1.547119828016861e-15	AT5G25590	0.8695632042842036	2.5746123414617043e-8	AT1G19340	1.43655887566035	5.109636932666424e-7	AT4G32870	0.9945608495163994	8.420612811752695e-5	AT1G74310	2.1792957183100596	1.6479594799391128e-10	AT2G35860	0.5358802215129446	4.36326152193111e-5
AT1G75830	7.3898600048159615	1.6140228619748415e-15	AT1G61900	0.4467318806675244	2.595058021054006e-8	AT2G37040	1.5014137099434788	5.410280177186405e-7	AT1G73340	2.1734201214596776	8.939149949089064e-5	AT1G69870	2.0010870802010348	1.6937567543937077e-10	AT1G16905	2.870727554630962	4.399377997014134e-5
AT3G02840	9.14018023129653	1.6369829479161952e-15	AT5G16250	0.7818729848045156	2.617376720508018e-8	AT5G06720	6.8012281253572064	5.470578160815226e-7	AT3G11690	0.5358364076279423	9.039795264295162e-5	AT2G43570	1.633130964586576	1.771067049595378e-10	AT3G54870	2.1151522564608918	4.413059006067212e-5
AT4G24160	1.6494496692854546	1.7560818376843272e-15	AT1G18650	0.6983523158600488	2.6231730869054817e-8	AT1G23220	0.6717061002333746	5.471958696127178e-7	AT1G33080	1.0116953573482932	9.075342056668599e-5	AT5G04590	1.364703887679794	1.8382697209801205e-10	AT3G21770	0.8814299797101521	4.433223310682809e-5
AT1G68390	4.752080510844276	1.928514726236334e-15	AT5G57685	1.1711695960730524	2.6231730869054817e-8	AT3G46230	4.514274556946929	5.471958696127178e-7	AT1G62660	0.9978710359575274	9.111228978798276e-5	AT3G25610	2.2646697198526495	1.8479483640962596e-10	AT3G51280	1.163096681811405	4.4348413706216694e-5
AT1G70560	1.4537767083889204	1.928514726236334e-15	AT1G67265	1.5754920570292283	2.638996002545353e-8	AT1G01680	3.5122431777210643	5.494610374989619e-7	AT2G31810	0.34299909890636243	9.111228978798276e-5	AT2G28210	7.7352869571513265	1.918770886280023e-10	AT3G18170	1.7109367280427583	4.448274444343602e-5
AT4G03420	0.8045849260900004	1.9440360060461714e-15	AT5G23870	0.8893476240684538	2.7562781994933638e-8	AT4G31950	7.121417733917918	5.591605347210223e-7	AT2G37050	0.34565716113634115	9.152090759205784e-5	AT3G50910	1.6760980644750891	1.918770886280023e-10	AT1G79270	0.6641132774235539	4.452086590880086e-5
AT1G73500	2.047664419773643	1.9617207226203878e-15	AT2G40170	2.9299542453367966	2.7864825335839626e-8	AT1G17750	2.167459963711011	5.670247487756549e-7	AT4G19820	1.1796332842888042	9.785608806493216e-5	AT1G24140	4.030159145776915	1.9912766430591149e-10	AT3G62160	1.1622882564746295	4.452086590880086e-5
AT1G78830	1.9497716125486484	2.0293003480437705e-15	AT5G18690	0.8679595884529442	2.8074311994209806e-8	AT1G64065	1.9220727122797687	5.675969458441709e-7	AT3G47160	0.4222993486696939	1.0292102686654691e-4	AT2G20562	2.143900048725777	2.0127741415032578e-10	AT3G10410	0.3558168709795789	4.541131422838125e-5
AT1G07110	0.9669560920033755	2.1125685473435166e-15	AT1G70460	1.660150795327909	2.8415409225163497e-8	AT1G64710	1.7260113707053983	5.675969458441709e-7	AT4G27745	0.7138398613825208	1.0292102686654691e-4	AT3G62600	0.7587666560937096	2.0459889774617735e-10	AT1G02335	1.4847448462913917	4.5511021177103126e-5
AT5G40590	3.331447164136909	2.4656945944835596e-15	AT1G14360	0.7525271588224153	2.950619064141707e-8	AT4G36360	0.686258049979844	5.675969458441709e-7	AT4G25570	0.23932351920714798	1.033708411761356e-4	AT3G46660	3.0926042697304315	2.0626897980656405e-10	AT5G44020	0.5360537398871708	4.603140558108227e-5
AT1G56060	9.066509492890134	2.480052398446961e-15	AT2G34770	0.5670969435488129	3.086482747469983e-8	AT5G40010	2.4980525244224343	5.675969458441709e-7	AT4G24060	0.6211201116841338	1.0395588723836155e-4	AT1G55450	1.6430819785987214	2.0654891290804974e-10	AT1G52060	3.0418253777083946	4.7572350778437185e-5
AT5G19220	0.6525130799740957	2.518310002983963e-15	AT5G23670	0.4482293845753715	3.167086253341188e-8	AT1G17830	1.896142949547365	5.74273249514125e-7	AT4G37410	1.0568837098855879	1.0405043131966878e-4	AT3G26230	2.5416386423260002	2.0779944408315477e-10	AT1G12160	1.5152032523877812	4.776681446644821e-5
AT2G41380	2.2075481945783273	2.5640296811210708e-15	AT2G13820	1.099775640228174	3.174394580841611e-8	AT2G20562	1.7202853325511192	5.815115331842391e-7	AT1G59940	1.9005342233163063	1.0509966106006204e-4	AT4G18010	0.707607694515035	2.1175988354103908e-10	AT4G33330	1.3776225244509288	4.945476837835821e-5
AT1G15625	4.59534358717318	2.5693168623077513e-15	AT1G41830	0.5609273616997608	3.183242155053045e-8	AT5G14180	1.3495400628768608	5.82468916974185e-7	AT4G32650	1.0925163122141623	1.060915935994921e-4	AT1G05680	2.5002374253338613	2.143150542215533e-10	AT2G36120	1.1607601366348559	5.0155719049499674e-5
AT5G13180	0.8170272160698617	2.5769689925128465e-15	AT5G42785	2.4693460312573206	3.23730909232908e-8	AT5G64900	2.565307091413829	5.993010115604898e-7	AT1G33800	1.1672839032732731	1.0817531593475381e-4	AT1G67070	1.0397754012659977	2.1594569755748153e-10	AT3G52940	0.57080699116201306	5.02786408350759e-5
AT5G42530	6.851655944325605	2.6757956711656144e-15	AT3G23030	0.818422107441749	3.328014156995197e-8	AT3G25780	1.4485581987023217	6.053094532111638e-7	AT1G17190	1.077364342209937	1.100965676228805e-4	AT3G48450	2.612404564339759	2.1754407752080643e-10	AT4G12550	3.018921545707511	5.1815653341968835e-5
AT5G38530	1.2823478733384026	2.823635121297352e-15	AT2G35810	0.8645597978593366	3.396862111823955e-8	AT1G77380	1.3813543969866058	6.107218429250449e-7	AT3G23180	1.0213647162145758	1.1024153072524094e-4	AT4G31860	0.9081373642253152	2.2331348590845425e-10	AT2G34470	0.6602723416870313	5.334470365107179e-5
AT1G69760	1.1623047909373072	2.9011092761350885e-15	AT5G23840	2.3956054128183815	3.5328267790463514e-8	AT4G11370	2.1888201390482167	6.16886614342374e-7	AT1G72100	2.4782519565130747	1.115128076283811e-4	AT1G25400	1.2686979788692676	2.386970517935397e-10	AT5G20550	1.607139622298382	5.334470365107179e-5
AT1G69920	9.708937956051386	2.92380228689273e-15	AT3G58850	0.8384409499894918	3.549361894033952e-8	AT1G73810	3.290060598609492	6.226915173275102e-7	AT3G48080	1.6489789541294122	1.115128076283811e-4	AT5G67340	2.202094078213258	2.4839287751471477e-10	AT3G44330	0.3687826398029448	5.349210462612066e-5
AT5G48410	2.715471708937393	2.963882327451852e-15	AT1G18450	0.49779157711231997	3.565187729809988e-8	AT1G72520	2.548324576683518	6.239780394377892e-7	AT2G04780	0.5220070889604576	1.1152726001708893e-4	AT1G13520	3.3249576107330765	2.656358747760246e-10	AT4G01480	1.2977246976533727	5.3522646570931534e-5
AT5G01410	0.8509830141928334	3.016910469145936e-15	AT1G45688	0.4055607982416749	3.641898968990242e-8	AT1G57650	5.831876580984057	6.309703954091825e-7	AT4G39780	0.4870973640793571	1.1209495100134838e-4	AT4G08870	1.6552973923678853	2.656358747760246e-10	AT1G63000	0.667079482090925	5.383687533836308e-5
AT1G78270	1.2378443687862302	3.1229065403699524e-15	AT5G07030	0.9482048008799784	3.876101503293157e-8	AT1G54990	0.9133989884881251	6.340413907432901e-7	AT5G44160	1.39071990591654	1.1572975915770462e-4	AT2G39518	1.8540507023649444	2.6583310719324347e-10	AT5G58750	1.634912987251248	5.442153393615752e-5
AT2G26440	2.5161215509762638	3.3035641995043524e-15	AT2G21430	1.4808197109327315	3.8790686288361844e-8	AT5G03610	2.062365514676135	6.41498519019071e-7	AT5G60100	0.9390252023579359	1.1572975915770462e-4	AT3G04640	1.6065474234153219	2.85501255680262e-10	AT5G21950	1.2380760989363835	5.4864427859439266e-5
AT3G14620	2.6909401453580997	3.33505219168716e-15	AT5G43400	1.0905482365505883	3.9504505364629347e-8	AT2G36770	3.5128959748588136	6.514232770704092e-7	AT1G17285	2.1591740098116103	1.1682072590156792e-4	AT4G06410	1.3664487141643733	2.950530818264987e-10	AT1G65310	1.4590246992417482	5.54853413327243e-5
AT4G36820	4.690416694136219	3.348225939559996e-15	AT2G39010	0.6199058030467197	3.996601376788658e-8	AT5G65310	0.46874037082080394	6.532915304980125e-7	AT3G02290	0.6271919245264013	1.1734849042467846e-4	AT1G13340	2.845048076039938	2.978554918583642e-10	AT4G38400	0.717201046721785	5.5721218496795524e-5
AT1G27760	1.1725596284465183	3.4211412731925485e-15	AT3G04710	0.9458515745322567	4.132487251689168e-8	AT4G21940	2.278166884626466	6.70689368273797e-7	AT1G73220	2.542953299547802	1.182813838482197e-4	AT4G19880	1.1669303062060619	3.0459743692818744e-10	AT4G31250	1.514865322772948	5.57770065130113e-5
AT3G23230	5.303265819994025	3.6241738540309774e-15	AT5G15600	2.4505596984107605	4.1497751196703525e-8	AT4G17240	0.9890363576488059	6.820559698618938e-7	AT2G46900	0.35129787781353883	1.1836156401820921e-4	AT1G64160	6.433655208076519	3.0532585989732733e-10	AT2G29660	0.5351309418634218	5.5916469033440455e-5
AT2G38240	3.7755645210030973	3.8845139490169844e-15	AT3G25710	1.0996267310009036	4.174617412552615e-8	AT4G05390	1.0915918225915047	7.397838253110594e-7	AT2G31040	0.47173850967974573	1.1884773977888454e-4	AT2G37770	3.9908225447505554	3.0532585989732733e-10	AT1G44970	1.4815867051708267	5.633533551809734e-5
AT3G53160	4.02261283735459	4.085115439219708e-15	AT4G36730	0.6294325958073417	4.4692554631899746e-8	AT5G03390	1.6750327924906687	7.636376959425292e-7	AT4G37760	0.3796597930826424	1.1951245284315312e-4	AT1G68620	2.0827315611981785	3.073065898146521e-10	AT5G25160	1.4614553164017003	5.8351613750611556e-5
AT2G43150	0.8379375753649455	4.145914895468558e-15	AT1G14185	2.0104014257208678	4.633339153385455e-8	AT3G04220	5.342317128013187	7.712491024234036e-7	AT1G66280	1.7695471658749045	1.2031738238707877e-4	AT2G42360	3.1320209520646216	3.10915575549039e-10	AT4G12080	0.8019098698352706	5.843588396280233e-5
AT1G72920	3.1249876623783646	4.214049007705472e-15	AT4G30190	0.9812044531531647	4.783638829098119e-8	AT5G44400	2.8039838757497177	7.826698524562143e-7	AT2G25150	2.5839884943257303	1.2149593227910071e-4	AT2G45570	10.619690521387728	3.167731323041971e-10	AT3G25290	0.974170592629033	5.853295608461851e-5
AT1G66920	4.899359270227342	4.263611066901348e-15	AT1G09660	0.6713192644888305	4.8045341003990317e-8	AT2G29500	1.6176298073829636	7.905304812467333e-7	AT3G17510	0.703587459471635	1.2149593227910071e-4	AT4G12400	1.484017488073948	3.1692730127925713e-10	AT1G23205	1.4370643048395675	5.9248607492932836e-5
AT1G80820	2.823914251720561	4.6504661613199685e-15	AT1G59990	0.7292797328316291	4.807785018246896e-8	AT5G59220	2.7745766395762654	8.150163623428601e-7	AT4G11320	1.9794664387110894	1.2240725429194438e-4	AT2G14750	1.4993311429259508	3.2192749719509684e-10	AT2G22290	2.7598568333627234	5.960049516469017e-5
AT4G21390	3.131157916432587	4.6786130264780184e-15	AT1G01780	0.7779557391343492	4.895314999989913e-8	AT1G10370	1.711183485309516	8.172584326099694e-7	AT2G39370	1.21909717647691	1.2287796026547564e-4	AT1G55850	1.5787460894628444	3.3073260453981717e-10	AT5G47770	0.39675836091977273	5.965224252616228e-5
AT2G35930	2.1830694809523035	4.93615712311236e-15	AT2G38080	1.2138883029180187	4.923054676634674e-8	AT1G76970	1.3072750758376994	8.299190159045468e-7	AT4G00130	1.9243634792985596	1.2430346839650724e-4	AT3G59080	1.3710263479124198	3.5007954276415307e-10	AT3G49930	1.3428610695642715	6.0807595734327357e-5
AT1G75170	1.338970089109326	5.303020329182864e-15	AT5G01300	2.2517206839628185	5.0333709494755924e-8	AT3G56710	2.7222176228263693	8.335062826327627e-7	AT4G36860	0.5640631263466082	1.2711715841838138e-4	AT4G18170	3.0401226912996684	3.532324540446698e-10	AT5G57785	0.7820334388712724	6.196813892167794e-5
AT2G30600	0.7267621922816494	5.348011051684516e-15	AT2G46250	1.0125003435932927	5.104325549866671e-8	AT5G59700	1.8566178859312619	8.345605587006001e-7	AT1G16150	1.5756848912289405	1.3185134657342677e-4	AT2G22250	1.6493053489291802	3.5629214843267935e-10	AT2G38760	0.74830007929759	6.243304259619516e-5
AT4G24110	2.7353756571741266	5.362116645558544e-15	AT3G10410	0.4495534957141573	5.196696604863095e-8	AT5G48490	1.092909154437782	8.39914282194987e-7	AT1G68150	1.7179119986912528	1.3239751145419396e-4	AT1G62300	1.6466365083628678	4.1946107291678797e-10	AT1G26820	1.8878451506543745	6.401578960150094e-5
AT1G26380	7.349320908436909	5.537813884321152e-15	AT3G24040	0.4805603321711999	5.3007835119372404e-8	AT3G25610	1.810227620579814	8.616757959515963e-7	AT1G22600	2.7227984397173475	1.3330169370107166e-4	AT2G29340	1.3622333106119644	4.196685911939609e-10	AT5G13650	0.47620114435984195	6.436421860766803e-5
AT1G10070	1.186279696238022	5.675411577509788e-15	AT4G19810	1.160791642471222	6.090296606467616e-8	AT1G68410	0.6162654129228282	8.627884511746354e-7	AT5G44380	0.9560292160108641	1.335884638859375e-4	AT1G15010	2.175313816926059	4.226170132209298e-10	AT3G48340	2.185990353037208	6.554936741991847e-5
AT1G55020	2.864455494777178	5.765686323619312e-15	AT5G40250	0.7034224450425893	6.322885972910551e-8	AT1G23730	4.120053774377554	8.776349144168565e-7	AT3G56170	0.5924659100259927	1.3422759790296032e-4	AT5G14780	1.6889190688656406	4.29238140304893e-10	AT1G15100	0.689341828813559	6.618680475128428e-5
AT5G13330	1.4402619514479933	6.037666827356565e-15	AT2G02130	0.7600440468236767	6.590583409146564e-8	AT1G55020	1.9295376849415944	9.350278178337216e-7	AT3G50060	0.8510053504632732	1.3530043121493302e-4	AT1G33590	1.7645492165344308	4.625071947219024e-10	AT3G50840	1.0493748031318193	6.625391229431266e-5
AT1G49670	1.0734199977649668	6.096754069643123e-15	AT1G60590	1.1816449927007122	6.606175544212273e-8	AT4G24380	1.552865893245419	9.50581637151104e-7	AT2G05440	1.1489508961146166	1.3535423044781759e-4	AT1G10040	2.370905080639622	4.6440717958925266e-10	AT1G14240	1.848354730228259	6.675469243846422e-5
AT5G13200	2.767847182966732	6.096754069643123e-15	AT5G02430	1.5854429733184108	6.646480062409105e-8	AT5G44580	0.9945688476302925	9.515774044570204e-7	AT2G40230	1.171976167158107	1.3618629910367222e-4	AT5G61560	2.345472679977949	4.924136677493145e-10	AT5G05960	0.9846799343929825	6.74751815851498e-5
AT5G60540	0.6341938575934061	6.628931923705978e-15	AT1G02810	2.460834910451749	6.804596248440498e-8	AT1G72680	1.03730966390707	9.60951417236016e-7	AT1G30850	2.04588526645065	1.3669826277717934e-4	AT2G37760	1.2303358304892291	4.948239324245381e-10	AT1G80050	1.2292276725432794	6.784341486938607e-5
AT5G06060	0.8444144788491332	6.86828452516143e-15	AT4G14620	0.7244648830425634	7.045379194712547e-8	AT2G37430	1.8395585137823824	9.626120138754398e-7	AT1G75800	0.5327323623827008	1.3669826277717934e-4	AT4G39230	2.0757163757517696	4.948239324245381e-10	AT1G16440	2.0740084081561743	6.825086402238903e-5
AT2G23810	1.455213247721237	6.907779018961523e-15	AT5G05320	1.0209845436046374	7.090580348588596e-8	AT1G42990	0.8753323089690558	9.673362061138854e-7	AT3G20940	2.2533648529904076	1.396809246374981e-4	AT2G35980	3.9211932321323157	5.12563605261103e-10	AT2G47500	0.7204247804380913	6.832921243978529e-5
AT1G55110	1.2689650760998457	6.988102181655118e-15	AT2G28110	1.3683753605239348	7.17281075237874e-8	AT5G65600	2.3930206295931935	1.0387577608478347e-6	AT3G25710	0.8335091033002925	1.396809246374981e-4	AT2G40140	1.48553415687465	5.12563605261103e-10	AT2G21880	1.4501352686862907	6.915698117310668e-5
AT4G29050	4.536934569860151	7.213796219806003e-15	AT1G77130	0.7864587639839112	7.254808602135372e-8	AT5G36880	0.9374594576041196	1.0478118022598763e-6	AT2G46860	2.5663877828704873	1.4072021591520756e-4	AT5G17000	1.1822638117475814	5.220129277097464e-10	AT3G02640	0.6312283284469303	6.930282606081244e-5
AT3G26980	1.3941523608357027	7.45935408642431e-15	AT3G23080	0.5355225662024383	7.314912065626877e-8	AT5G67340	1.7472982790248255	1.057496125447522e-6	AT1G01660	2.265085651193523	1.4167198182429556e-4	AT3G45640	1.115047804545132	5.303202836714565e-10	AT1G11740	1.2260029016881402	7.098248455720952e-5
AT2G32140	4.16328191510475	7.480048611494168e-15	AT1G53610	2.7776166531508095	7.467861046067264e-8	AT2G22860	1.4202233623249412	1.0782133881884663e-6	AT4G25580	0.6425601935704597	1.4167198182429556e-4	AT5G38900	3.9537307301407734	5.380466342690202e-10	AT4G17800	1.0791623068944547	7.15099689620592e-5
AT1G24140	5.0859186441581965	8.184865387971679e-15	AT3G10310	1.6366040076252946	7.553744023923514e-8	AT5G43570	0.8521473944951544	1.0827577568947208e-6	AT3G26760	0.9081456523140649	1.4422811479353472e-4	AT5G22270	1.3989745090759589	5.656145171272817e-10	AT1G79860	2.60008269725097	7.156551247301617e-5
AT1G69960	0.6542460484905919	8.25202796100193e-15	AT3G53830	1.1819176264687017	7.6634407235135e-8	AT1G21525	4.92718285278187	1.0931859361420466e-6	AT5G59780	0.9249279125614809	1.452119517585994e-4	AT2G33710	1.8862333065394716	5.905741829628867e-10	AT5G25890	0.7987060922118955	7.184394579292714e-5
AT5G66790	1.5431621954982309	8.34947869949133e-15	AT1G20030	0.8543202922204786	7.686460242605003e-8	AT2G29420	1.0479319039495598	1.103584011268794e-6	AT1G03610	0.42401324002633234	1.4618842379424734e-4	AT5G47910	1.9187567273145159	5.910832571520083e-10	AT5G06150	0.8945852267355646	7.22865149768807e-5
AT3G13610	2.2455244630885605	9.100492367305914e-15	AT2G42300	0.5303389327453705	7.821280758934382e-8	AT3G21560	1.3411278053628999	1.1214561738026805e-6	AT3G12090	0.6409039678347972	1.4635581164143256e-4	AT2G38290	1.902220698136579	6.036166110453565e-10	AT5G01360	1.1222079626909665	7.372152795586603e-5
AT5G39050	2.388892734034174	9.100492367305914e-15	AT5G48570	1.577997263544987	7.915770196890639e-8	AT3G07720	0.7849734033591749	1.1397252841653013e-6	AT5G56320	1.5728220370132255	1.4947998162914212e-4	AT1G14040	2.291383439104134	6.112994793616475e-10	AT1G69580	0.7533481277301016	7.407459623872362e-5
AT1G72940	1.8670753633246437	9.151287325536702e-15	AT2G44640	0.6143415599795371	7.970860498622818e-8	AT3G28940	0.871300479524556	1.1710401278403122e-6	AT2G05160	1.1275516040633415	1.4979148901296223e-4	AT1G61810	1.476920644003468	6.255184273396093e-10	AT5G45650	1.0705583429915664	7.441303938016691e-5
AT3G02600	0.7248948370686656	9.351208181555144e-15	AT5G42200	1.0762717166405993	8.078330654723519e-8	AT4G09030	1.390619651618065	1.2016807738054727e-6	AT2G33830	0.7127804115711152	1.4979148901296223e-4	AT1G69960	0.5392756225477643	6.255184273396093e-10	AT1G02570	2.3993093448260616	7.497457058952447e-5
AT2G28210	13.002504705264789	9.416190412248155e-15	AT4G22235	2.4110731654735695	8.214766094295349e-8	AT3G57550	0.8389620465148554	1.2050083758727003e-6	AT4G15910	0.772849574284522	1.5432852568756736e-4	AT5G42050	1.1060340269593565	6.286528536513765e-10	AT3G19430	1.9083688053297132	7.51329179313079e-5
AT1G61360	2.3535430266466335	9.583425551306026e-15	AT1G73680	0.5157675783436175	8.567655136128861e-8	AT1G61820	1.4767237072107644	1.20615655247959e-6	AT1G14185	1.5159971826322947	1.5542151132882354e-4	AT2G36780	2.507544448681488	6.340484438340487e-10	AT4G16400	1.38909484156352	7.525784167094087e-5
AT3G47480	5.324936417624249	9.91508612865625e-15	AT2G47160	1.2576064571969847	8.745799938645664e-8	AT5G56960	3.517533286223963	1.2522159164535813e-6	AT2G14095	2.3559994303280973	1.559446193285485e-4	AT5G25250	4.042050207645967	6.340484438340487e-10	AT5G35777	1.086863119746045	7.556015295212655e-5
AT1G51420	1.7717028703331583	1.0062631377389525e-14	AT1G80310	0.707178101592965	8.85144724125936e-8	AT1G14120	0.9894089072404822	1.257446912812291e-6	AT4G01720	0.6847067085038775	1.559529386292219e-4	AT1G05340	1.0719345894085253	6.450689741237508e-10	AT2G01630	0.5545469565820863	7.62017770080668e-5
AT1G33030	6.4484122828059185	1.007707604802295e-14	AT5G03150	0.635034103093211	8.99651014871572e-8	AT4G14440	0.9842086328976605	1.257446912812291e-6	AT2G42850	2.0976591773831563	1.5705713251373953e-4	AT3G25900	1.185888469106789	6.544400368261563e-10	AT2G33460	2.433316881175645	7.629530013466323e-5
AT3G44720	2.4968382049070565	1.066351337907884e-14	AT1G12160	1.8792023935578595	9.153999466874829e-8	AT2G30720	0.9228404158396718	1.2789813376264606e-6	AT4G18510	1.7668040518083157	1.5705713251373953e-4	AT4G19970	4.791858397108243	6.608253074846683e-10	AT4G20190	2.293222424369768	7.646770502097233e-5
AT1G01560	6.414745560306583	1.0852271933951859e-14	AT5G26800	0.9559863485307472	9.252968784666655e-8	AT2G40475	0.9568803020317775	1.2989105943144907e-6	AT1G10210	0.703504032159441	1.573781517922808e-4	AT5G03730	0.9904168861908064	6.614910740529676e-10	AT4G19030	2.208679780826467	7.671280143651112e-5
AT1G70810	1.7787899624185881	1.2140954184677946e-14	AT2G28350	0.6061984181528703	9.312548451922421e-8	AT1G50740	1.379446029406561	1.3004728466419343e-6	AT1G30720	0.991603024202663	1.580377102999369e-4	AT3G47540	2.606980368145486	6.800017502994677e-10	AT1G69526	1.0263407818922816	7.72456988109407e-5
AT1G05575	2.658926339479112	1.2410388289220237e-14	AT3G21770	1.0936166151107742	9.472859595395564e-8	AT5G03760	0.8904025553721647	1.3285009338275033e-6	AT5G02260	0.6569800157082949	1.5882370451780683e-4	AT5G39670	2.049909658849366	6.984463892416415e-10	AT1G69600	1.4302217069464922	7.74097390217704e-5
AT4G26120	3.138293991276114	1.2648525656547248e-14	AT5G25460	0.5236822012327896	9.713173980148709e-8	AT1G73080	1.1077608861013286	1.3639581097427718e-6	AT4G32610	0.45417996798995375	1.6085753517076736e-4	AT3G21305	3.112120026959905	7.084386624503792e-10	AT4G30460	1.2991787626735452	7.75201315299425e-5
AT5G01100	2.6443197573392863	1.275901487579421e-14	AT3G25950	2.6796454866304713	9.917125878424719e-8	AT3G46540	0.6547937882805722	1.3639581097427718e-6	AT4G05200	1.502643633721668	1.6096040917632312e-4	AT5G10695	1.892009804934823	7.492207813473497e-10	AT3G02620	2.7727569730628097	7.767477343365836e-5
AT3G01970	1.9649231672126193	1.3055108912426484e-14	AT1G78000	1.0589592922789013	9.928285024995672e-8	AT5G08445	2.140630261593929	1.3711088758526937e-6	AT5G13980	0.3020397753054849	1.6240281307689433e-4	AT4G23210	4.255888161490447	7.505371233312397e-10	AT3G47220	2.2470231896629227	7.82738532585879e-5
AT1G34200	1.0103916459333935	1.3760971532343994e-14	AT2G23640	5.448615260703039	9.969239186320297e-8	AT3G53600	3.451899722121331	1.3795584109567468e-6	AT5G64240	0.33787407677268344	1.6411820619494913e-4	AT5G06860	2.142413984378672	7.768734403785025e-10	AT5G18860	0.9669930327622879	8.167846384154945e-5
AT3G08510	0.5481292027549961	1.3940728402773054e-14	AT3G07010	0.6343264106771689	1.0188657748676035e-7	AT1G27330	0.6320404600802114	1.383987128982458e-6	AT1G72870	1.855764378546106	1.6489667870271237e-4	AT4G38540	1.4411328413274531	7.896993309883978e-10	AT4G13390	2.317564850812209	8.179220913264362e-5
AT1G74710	1.4695827333403317	1.437434420350785e-14	AT1G06090	2.4496209461223053	1.0207548423155137e-7	AT3G44990	1.344188729404038	1.3935357104974182e-6	AT4G17460	0.37127970896231105	1.671343510288099e-4	AT1G04100	1.6456832698077848	7.955900685050848e-10	AT5G56320	1.5959870267484382	8.64846154701686e-5
AT5G53420	2.095270974497807	1.4465254628458854e-14	AT5G50400	0.5977381286678434	1.0386529942161806e-7	AT1G03080	0.5258282351963239	1.424772536536768e-6	AT1G17860	0.7908135556812175	1.6904641812858566e-4	AT4G22530	1.6462769436214988	7.966501606916572e-10	AT5G46790	0.47540340178400303	8.664605825076722e-5
AT2G14750	1.77845336000002	1.5344445431699342e-14	AT2G34470	0.8215240553974626	1.0492707974578393e-7	AT4G26270	2.108643358827664	1.4511991102416434e-6	AT5G05320	0.7762013790637791	1.6978443943976854e-4	AT3G59750	3.031524954139114	8.302934477977189e-10	AT4G26540	0.45084261287716704	8.682909254726725e-5
AT4G29780	2.016405746315778	1.807399396510592e-14	AT1G17020	0.972581445560796	1.0614741300486911e-7	AT3G55470	1.6664375593696883	1.4542288680319275e-6	AT4G20362	1.1039528509947236	1.7458350400921787e-4	AT1G24145	5.084689708950187	8.358793098674581e-10	AT2G13910	2.9582274425028268	8.7378884973455e-5
AT2G35730	2.50942482444355	1.8329919646992385e-14	AT1G70990	1.3617593730134567	1.0889950991777707e-7	AT1G30530	0.8320906334004845	1.5068604822325274e-6	AT4G15660	1.8727915125429595	0.00017743901635499821	AT1G35230	6.29087495822352	8.631932132062915e-10	AT3G43190	1.5272660977562924	8.76689446736316e-5
AT4G14680	2.803723930544676	1.9213183919838046e-14	AT3G53100	0.8236756799541822	1.1080777751136012e-7	AT3G62600	0.5925815020276428	1.56464878713068e-6	AT2G23030	1.3529142090078263	1.9061551068186438e-4	AT1G68390	3.3866876966022597	9.73065704779826e-10	AT2G46860	2.5928481070075637	8.774335068479121e-5
AT2G15760	3.106178698672912	1.9252486914852194e-14	AT2G21540	0.673174982793724	1.1433788281872099e-7	AT2G05940	1.0204191123396573	1.572985946525102e-6	AT5G42630	1.6136640041969657	1.9102971071854617e-4	AT5G12170	1.4862881109197121	9.932866693454864e-10	AT1G26360	2.5769514557973126	8.795698446352032e-5
AT1G20510	2.281512587198394	1.9305798602717286e-14	AT4G34220	0.582703935664342	1.1497417882276165e-7	AT1G51660	0.961476773986604	1.6720299810508718e-6	AT3G14350	0.3611427950276178	1.9235858376068907e-4	AT1G28370	3.994385764631194	1.0469122138348734e-9	AT3G22400	0.8658055781006154	8.838748005843574e-5
AT4G24380	2.3287531690988166	1.981632603879611e-14	AT1G72650	0.5285023266110082	1.1702014492216737e-7	AT5G10100	1.8485741340707083	1.6775200383960378e-6	AT5G15600	1.8104306626436677	1.9790104199068084e-4	AT3G60540	2.0203359762322237	1.1053918159638033e-9	AT4G40060	0.622952278937856	8.869349108863361e-5
AT5G14730	1.9003151945603787	2.1777960729321872e-14	AT3G20940	2.893739748068696	1.1906904526864784e-7	AT2G35930	1.4252642165162996	1.6996476994923852e-6	AT1G72820	0.4303111978396874	1.9816509189743246e-4	AT3G49530	1.1906246780575183	1.1097164589887714e-9	AT5G54690	1.0070459291849354	8.894466560969898e-5
AT5G12170	1.8015108416691952	2.3372784847734235e-14	AT3G18215	0.565749206486311	1.193040013721303e-7	AT1G33030	3.5936820942245773	1.7234232055937257e-6	AT2G19110	0.6918867867579843	1.9979394425391253e-4	AT4G14400	2.1146901801812406	1.1574352190881795e-9	AT4G24310	0.9349435693803844	8.935446688259792e-5
AT3G59080	1.6190245980401017	2.551189673258566e-14	AT2G35300	3.024787711944115	1.1985997939504359e-7	AT5G52900	0.9992079243047788	1.7534043216420005e-6	AT1G44608	1.063216619057633	1.9998221086794333e-4	AT4G22030	9.155843788382922	1.218294526592641e-9	AT5G14340	2.6397041795284193	8.952545781268802e-5
AT1G74950	1.0164516975722135	2.5795814497054318e-14	AT2G33570	0.664306843543542	1.203791163287463e-7	AT4G22590	0.966136774977491	1.768485668487932e-6	AT4G26770	2.405129902461773	2.030621840925052e-4	AT1G76970	1.5678200693707016	1.2386280121464424e-9	AT2G41800	1.6766506238592247	8.97285666566441e-5
AT4G11850	1.6644076499700569	2.6223533133538995e-14	AT1G80180	0.7546287741645006	1.2086731150168346e-7	AT5G13590	0.5451538397547612	1.8192050336460833e-6	AT3G30875	1.5821884299280187	2.0382801760347632e-4	AT5G48570	1.9162329943166299	1.2523086509876367e-9	AT5G43400	0.8328646576885861	8.98148195415571e-5
AT5G04590	1.58197800390619	2.680423350338769e-14	AT5G60980	0.5487729071845238	1.219970645913777e-7	AT3G29320	0.33978831052708447	1.8408230811532412e-6	AT4G21600	0.6923083558768439	2.049816391596938e-4	AT4G01010	3.3074777841221414	1.3063638844773e-9	AT1G15460	2.0901757209167515	9.073710478325158e-5
AT2G22500	2.254104179952943	2.722044444117726e-14	AT5G20520	0.48292366044276613	1.2236784893034042e-7	AT1G20510	1.503147483829215	1.8742530843656828e-6	AT3G45730	0.6801362821713643	2.0837976660113798e-4	AT1G74010	2.448782743857869	1.3155028866078416e-9	AT1G09540	2.1597032057796985	9.238924475676345e-5
AT5G01540	4.778906471981966	2.7432731926413808e-14	AT3G53630	0.7042064734847061	1.2632275168772223e-7	AT1G22410	1.8181890851856217	1.8742530843656828e-6	AT1G24160	0.4193416524695326	2.1369566683087052e-4	AT1G42990	1.0478478844947563	1.40482732485574e-9	AT1G50490	0.7115444253166182	9.272992167376872e-5
AT3G14990	1.8400319501711504	2.970627953954401e-14	AT1G07645	3.0344898251166534	1.3686904141345427e-7	AT3G09010	2.349727333030142	1.8742530843656828e-6	AT5G67380	0.3429394612262171	2.1493145520585355e-4	AT1G69920	6.998138283028945	1.4130198722955486e-9	AT5G07080	1.101050714395486	9.315450529197137e-5
AT4G25450	0.8823718008936354	2.970627953954401e-14	AT2G21880	1.8110491884582287	1.3947611575194383e-7	AT3G15352	1.1531242956615229	1.8775300136625195e-6	AT1G02860	0.6005251861034823	2.166076656639387e-4	AT4G35190	4.283553158040829	1.415045270023378e-9	AT1G71740	1.413965960681797	9.348745831438152e-5
AT5G35735	2.8363677962185525	2.995946473451213e-14	AT2G47485	1.1563910974567133	1.4173827923159162e-7	AT5G12030	3.5598873455372786	1.8860668550417771e-6	AT1G61300	0.7408877959747069	2.166076656639387e-4	AT5G13550	1.2194351620001618	1.4320193393958878e-9	AT4G37700	2.7982205564728293	9.56012531790924e-5
AT1G13340	3.3526636900189013	3.184073761895415e-14	AT2G25200	0.7011067942076084	1.425990499954963e-7	AT2G24180	2.069908860499374	1.887095634480964e-6	AT2G18450	2.1218520457720538	2.166076656639387e-4	AT2G31865	1.9180472147569012	1.461918393860284e-9	AT5G50010	1.0619460542470773	9.563772387362808e-5
AT1G70420	1.0981906006841635	3.371385168220243e-14	AT5G05480	0.9693450849782328	1.4456463331591186e-7	AT5G53590	1.2643492843087838	1.8965066968303014e-6	AT2G45850	0.5225698708779013	2.166076656639387e-4	AT1G31580	1.7972998987695168	1.4738639810650195e-9	AT3G06390	1.1509552991912986	9.652426615721884e-5
AT4G19520	2.0148349025569945	3.393156417492818e-14	AT2G34900	0.7872438465450639	1.4783760592586945e-7	AT4G39270	0.7329085076694294	1.9524268904354068e-6	AT1G48280	0.7636480137255115	2.1689358484222276e-4	AT4G28420	5.81170441933382	1.4738639810650195e-9	AT1G50890	0.7989708766795119	9.757811158633591e-5
AT4G35830	0.8428599194771234	3.5313371608174986e-14	AT1G17460	1.0057379274149978	1.5575857323505768e-7	AT4G15120	2.047917419075605	1.972191518973133e-6	AT2G46690	0.6754437797263411	2.207125385503991e-4	AT3G55980	1.4283724440542418	1.5007122108792738e-9	AT1G22530	0.6511890925945033	9.764232729602895e-5
AT1G25390	1.4114502643868732	3.651784073751283e-14	AT4G16980	0.6371362929331329	1.6089759861153607e-7	AT2G44460	11.203666192134328	2.072609480595916e-6	AT2G37820	2.2453848789868176	2.2173966678030516e-4	AT4G31970	13.90044818962503	1.518110379772751e-9	AT1G72130	0.5639142786404893	9.769334334997261e-5
AT4G17500	1.9754305171921729	3.9922533680616006e-14	AT5G64740	0.42182968245223107	1.6167478837859027e-7	AT4G23680	1.3999565324102263	2.072609480595916e-6	AT4G16350	1.4465622940970775	2.2360257872899362e-4	AT3G46110	3.1083152471544313	1.5623540120695279e-9	AT1G11190	1.4622428334536863	9.774413099314014e-5
AT3G27880	1.8522395011694146	4.0688086961577525e-14	AT5G65380	0.473183809632683	1.667266376209803e-7	AT1G49130	1.1712077882290979	2.091987706789911e-6	AT1G07280	0.3634804376748346	2.2479883705433867e-4	AT2G24200	1.744464770642708	1.6614486121407652e-9	AT2G33990	0.5983272330070725	9.797427147070348e-5
AT1G43670	0.68952229339377	4.178679515604971e-14	AT3G53970	0.592364370817457	1.730938342220942e-7	AT5G66470	0.5612501240434133	2.203054217648063e-6	AT1G16905	2.6735103370910505	2.2529079546310845e-4	AT1G05575	2.1072499960933615	1.7415179359010756e-9	AT1G29520	0.6906991472253533	1.0052241475874255e-4
AT1G13480	5.332681177030838	4.2127091336310147e-14	AT5G36270	3.7589622799452473	1.794905707641851e-7	AT4G25380	3.2242843548933418	2.2194115468127845e-6	AT1G71030	0.4174300628809805	2.2551128863706717e-4	AT5G57760	1.4803121553208463	1.7942209149483077e-9	AT4G13440	2.2104965480797643	1.0070379348775536e-4
AT2G31955	1.2260268553714493	4.2474343275804366e-14	AT2G35860	0.6471194458564347	1.8144497592626325e-7	AT1G18740	0.8100834495565877	2.24345831429339e-6	AT5G02360	2.565924656132232	2.2733793009597778e-4	AT3G06500	0.943860816550755	1.8502295085911336e-9	AT1G20390	0.7863589743444283	1.0089782366194872e-4
AT2G20142	3.4267281352701175	4.477427308601919e-14	AT3G49750	1.3831819173307676	1.8209411029397445e-7	AT5G17860	2.161032216577249	2.2688499972842433e-6	AT4G14695	5.530711763547233	2.2829284162238173e-4	AT4G37790	0.7036490220704027	2.026031196754604e-9	AT3G51540	1.2059082553173883	1.0233006011103605e-4
AT5G07440	1.1847173464536536	4.541857212760586e-14	AT2G31890	0.571458585577162	1.8557050415546476e-7	AT5G51465	3.5848364045454786	2.2993322954194047e-6	AT2G27660	0.8922096469847126	2.3063812421465015e-4	AT3G57280	1.0371835947644603	2.067644993029767e-9	AT3G13782	1.2873778934496811	1.0272892700625242e-4
AT2G25297	6.317860002131872	4.5559029728890596e-14	AT4G30460	1.6208896113042603	1.903013019507301e-7	AT4G39800	1.3991817763562842	2.5044750678337034e-6	AT1G11380	0.7844744701901973	2.3143662504567666e-4	AT4G39830	2.6362399529708527	2.164199709997631e-9	AT5G14000	0.9846674299926209	1.0325888895790599e-4
AT3G10500	1.1425022041260027	4.5559029728890596e-14	AT1G65490	1.2784451662841547	1.9123092182882328e-7	AT2G38290	1.5010666215204034	2.527870854414689e-6	AT5G01330	2.2237123620141306	2.3230337345900735e-4	AT5G45240	4.164095621299822	2.174137208812088e-9	AT5G61640	0.6126699343286186	1.0325888895790599e-4
AT5G62150	2.7353389722357617	4.847444913477656e-14	AT1G76090	0.5697354761328133	1.9267001462063307e-7	AT2G46870	0.8205477947301263	2.5301584822623086e-6	AT3G21352	1.9167713745425168	2.3331020036769008e-4	AT1G01680	5.242487284376473	2.2468140557002894e-9	AT1G33540	3.1475580811224737	1.0429565918752382e-4
AT1G06550	0.9290464035010182	4.876425621516267e-14	AT2G28910	0.621687455482637	1.9496732058808494e-7	AT5G06865	1.049853951729159	2.5301584822623086e-6	AT5G02400	1.3142315575313699	2.3389438562982734e-4	AT1G70530	1.1259673747184167	2.420114933188831e-9	AT1G74458	1.1635127871722513	1.0636897586179359e-4
AT4G05020	2.7019626311741036	5.044926527599901e-14	AT2G47770	3.494313909933934	1.9999887674446834e-7	AT5G61160	6.273751707304343	2.5301584822623086e-6	AT2G18915	0.4500802832946588	2.4090012728216745e-4	AT3G15352	1.4186603447439	2.420114933188831e-9	AT5G49900	0.9134691127594771	1.0797336137022479e-4
AT3G45140	4.427343107609957	5.664551333487671e-14	AT1G26800	0.5307119104818417	2.0058648843902582e-7	AT5G01100	1.6841900929026052	2.544513433626771e-6	AT5G14000	0.9524320880413961	2.411373822192841e-4	AT5G22140	1.9771731044556986	2.482002227238429e-9	AT5G05170	0.3213266169119716	1.0922511582086992e-4
AT5G06730	6.282292992385835	5.879668363922103e-14	AT5G64180	0.692189863054664	2.074812780126046e-7	AT1G08940	1.415971106337152	2.559892746516797e-6	AT5G59680	1.816322696620767	2.4482137202136195e-4	AT1G76520	1.0400670518290243	2.5232066062811713e-9	AT1G71530	1.5406429543256952	1.101608474899477e-4
AT5G63320	0.6993356736834089	5.970830241108105e-14	AT5G03170	0.7610167739418973	2.0750099744029986e-7	AT5G22530	4.833516989725299	2.5822243634444035e-6	AT1G34330	3.092330810890279	2.4487864097802583e-4	AT3G20395	1.371941235079208	2.539099012649546e-9	AT3G45160	1.4868847326515078	1.1073775998271395e-4
AT5G44870	1.2592950595299073	6.983548262835475e-14	AT1G05820	1.3647794092308245	2.0904151999807756e-7	AT4G39230	1.5926399926654844	2.7509283664618083e-6	AT4G16160	2.128595376051962	2.452733416387157e-4	AT1G77380	1.609873734489563	2.7035852985254127e-9	AT2G23410	2.5266986213146994	1.1175310931640716e-4
AT5G64660	1.5682501870234435	7.184666119649949e-14	AT2G28490	3.228371645903378	2.1141998740091184e-7	AT3G08970	1.1179280778413205	2.759496773135042e-6	AT5G57685	0.8409105157440412	2.452733416387157e-4	AT3G23150	1.113353463470221	2.7035852985254127e-9	AT5G57620	1.1014942910016676	1.1175971714593294e-4
AT3G55470	2.431816756725206	7.197336398837499e-14	AT2G25110	0.669834586272652	2.1371742421670857e-7	AT3G05500	1.074220177405009	2.786532109893542e-6	AT1G33540	3.045004499130157	2.456354821541792e-4	AT4G25390	1.612768498938994	2.754176370184669e-9	AT4G32340	0.6094338454799193	1.1182226894896702e-4
AT2G02180	0.9907845742571182	7.245941389665025e-14	AT1G22600	3.3865475391457966	2.1598770653799825e-7	AT1G55360	0.4350862216452366	2.7896029636178036e-6	AT2G13360	0.444020615773643	2.47078613850789e-4	AT1G65690	1.4896949029474014	2.7893445035417942e-9	AT5G02270	0.8868008352634574	1.1215627466454157e-4
AT3G09010	3.6870704128758	7.435632485525233e-14	AT1G30760	1.9158492147394162	2.1617637589734506e-7	AT4G31590	0.45817764217342055	2.833797625740935e-6	AT1G79760	1.393894094197252	2.4718837404574405e-4	AT1G80920	0.398112261307872	2.7893445035417942e-9	AT3G12110	0.9313842186579913	1.1409420395378612e-4
AT3G55090	4.528915167541474	7.435632485525233e-14	AT3G53200	2.135087680318049	2.2140951897625796e-7	AT4G33920	0.6746086172781293	2.8564800127610185e-6	AT1G62810	0.5881066090666972	2.4794802614193996e-4	AT3G14990	1.4894702065774938	2.9139946306765373e-9	AT1G75620	1.5451187543886795	1.1463059915780813e-4
AT2G37940	1.3404061720852805	7.807833208131055e-14	AT1G73340	2.6603593623980353	2.223709399327585e-7	AT1G71100	0.8237976883174608	2.861795378340174e-6	AT3G30775	0.6374740683300923	2.5356213908218065e-4	AT3G61440	0.9864934249584609	2.941243944799771e-9	AT1G54940	2.3772168995852807	1.1483090536221063e-4
AT1G64160	10.549035500625868	7.885126915121948e-14	AT3G62570	0.9198047925838728	2.232768477738712e-7	AT5G02190	1.750912507639748	2.861795378340174e-6	AT1G70690	0.7773334393363924	2.6274722612541497e-4	AT1G32960	6.774521619403339	2.991657483605954e-9	AT5G20885	0.586563635019387	1.1602294408541074e-4
AT1G69930	11.202324100439352	7.933050008424177e-14	AT1G29160	1.0527919367998153	2.2742262724752778e-7	AT2G32240	0.9580902569739294	2.944987028449999e-6	AT5G02420	1.3876667345152822	2.637567734126961e-4	AT5G52640	2.7990729393473766	3.0007233287175686e-9	AT1G02690	0.7825589892260554	1.1729943830875755e-4
AT2G44080	2.1683975204224684	8.543025372864764e-14	AT5G14390	0.8043738224749017	2.3058717089328212e-7	AT1G55210	1.2643338617773332	2.99619446334453e-6	AT5G23750	1.144339810434853	2.63814501639238e-4	AT3G09010	2.9009276069208654	3.004956881201899e-9	AT4G13860	1.606750330731063	1.17428121619705e-4
AT1G42990	1.2495615871545795	8.994045265991797e-14	AT1G78265	0.7020231723876789	2.3620778728364665e-7	AT5G13220	2.169095649021582	3.005045965500138e-6	AT1G14190	1.0702817533165203	2.652319113392555e-4	AT1G12200	2.9996529499080284	3.086792861385638e-9	AT4G22230	2.388662962327171	1.1778243538246373e-4
AT5G52450	2.505094847031323	9.469113917184935e-14	AT5G58770	0.9891024227497202	2.3656769895733055e-7	AT5G04190	1.3690258999866514	3.064102060660268e-6	AT4G13390	2.201978414946729	2.674595668403964e-4	AT1G29690	1.0018614644741195	3.086792861385638e-9	AT1G51170	0.6493114169961942	1.2280019504267277e-4
AT2G24180	3.0136600011709223	9.668344574710117e-14	AT1G23040	0.8197989391132976	2.3732306888949492e-7	AT4G11850	1.0939207290363238	3.066661708659384e-6	AT5G65730	0.7150349394096347	2.6799410864318025e-4	AT4G24380	1.8418576586562918	3.095205698098754e-9	AT4G11210	2.930349519124894	1.2323901695682492e-4
AT4G15610	1.1393123138337102	9.668344574710117e-14	AT2G32300	1.6970570309145347	2.38500850328609e-7	AT1G44350	0.811575682797242	3.080903321439888e-6	AT4G31730	1.553455099566121	2.683472465216597e-4	AT4G11470	4.069058098052915	3.100725420753875e-9	AT4G35350	1.1842162652386898	1.2506004541582363e-4
AT5G17380	1.6648539344394242	9.668344574710117e-14	AT1G02575	4.593124667662669	2.393044715101518e-7	AT4G33050	1.3260285961658762	3.3112605494835985e-6	AT5G37600	0.5050384880961932	2.683472465216597e-4	AT4G03540	3.775210504315165	3.2216823563731023e-9	AT4G01950	0.5080869607573624	1.253575094995218e-4
AT1G03250	0.7941113102184204	1.0577355907969531e-13	AT1G07830	0.8185824871734925	2.401055469115803e-7	AT2G41170	1.0637582904518081	3.414414841008696e-6	AT2G38230	0.6213889327794163	2.6863635179098886e-4	AT5G35735	2.2867156608574093	3.322109259123861e-9	AT1G76490	0.3296183461941424	1.2686147983256399e-4
AT1G70170	2.948702141660144	1.169384396990665e-13	AT2G34170	0.5419805774438258	2.4030596040047635e-7	AT5G42020	0.7661715420660489	3.414414841008696e-6	AT1G13700	0.7061153641028757	2.709686170235797e-4	AT2G24180	2.4738315853753745	3.5191894573083623e-9	AT3G15357	1.414197741839896	1.2686147983256399e-4
AT4G15120	3.1061791864130974	1.1815855470166622e-13	AT2G29550	0.6389037362637485	2.484438501625752e-7	AT1G09940	1.000600625174985	3.5800539614937376e-6	AT1G30840	1.512886801218959	2.730861375110815e-4	AT1G61430	1.1716389479614346	3.532257335256836e-9	AT3G45700	2.6938652769857763	1.2710320787157406e-4
AT1G32230	0.4258434612654104	1.199358261460253e-13	AT2G01630	0.6765080153457852	2.5083487524660155e-7	AT4G18890	1.2834433899317335	3.730035623915946e-6	AT1G80240	1.2956330778571419	2.731919874272323e-4	AT4G04540	8.180885694911218	3.5978373139784727e-9	AT5G03120	0.7862052045712832	1.2721354938306358e-4
AT5G61560	2.7515610474471544	1.278880391831617e-13	AT4G01950	0.6400617945704457	2.5336665737954974e-7	AT3G16290	0.4507014602908086	3.7367745406183505e-6	AT3G03380	0.35121408417621974	2.7388396079278056e-4	AT1G66160	1.0404570190725362	3.764334168864891e-9	AT4G33880	2.3227552245601832	1.2778994767156818e-4
AT5G35970	0.9613463663121155	1.2847467157349976e-13	AT1G79520	0.9467806190977766	2.5928138363177087e-7	AT1G09310	0.7397626870072385	3.81813884617912e-6	AT2G21850	1.0609020220916445	2.7455211565832743e-4	AT5G53560	0.7348036502509291	3.913344620575547e-9	AT4G08620	2.6150547768146652	1.2788380592335357e-4
AT2G46400	5.129141361305065	1.2958518023261644e-13	AT3G03341	3.0816921138567412	2.6022389454158374e-7	AT2G33380	4.47835515656192	3.9391282375900295e-6	AT4G23400	0.6564846454091767	2.766188500792032e-4	AT3G28940	1.0196648809712179	4.068371502645622e-9	AT4G12880	0.3767147468498726	1.2806378559960543e-4
AT5G41790	0.7521195896600192	1.5961835448555008e-13	AT1G70985	1.1972612742005604	2.63271801919753e-7	AT3G28580	5.396397397515881	4.275831520638178e-6	AT5G47050	0.49328877574183233	2.788166347195382e-4	AT1G14550	7.881367808392346	4.234236786721076e-9	AT2G23130	0.721406248885143	1.2809153546348284e-4
AT4G23470	0.9586096921989401	1.6192081868788443e-13	AT1G53163	1.6990680116658698	2.652928618204294e-7	AT5G02960	0.33361618121226894	4.449708998249448e-6	AT3G63520	0.3171454872788714	2.813215343616474e-4	AT4G19460	3.109045193629401	4.255594708767697e-9	AT1G34760	0.41262020002513283	1.3057452414199806e-4
AT1G79680	8.693418370212418	1.630549716122856e-13	AT2G39570	0.8911645764956515	2.668759467804819e-7	AT1G32960	4.127638451372211	4.455774056477951e-6	AT3G55150	1.013709028198654	2.835190425144185e-4	AT1G53990	1.777695803863921	4.354902121935672e-9	AT5G63270	2.3721865700617224	1.313239390916407e-4
AT1G26410	4.7453944543649245	1.6443747305578955e-13	AT3G24495	0.964555326231962	2.6845750891452604e-7	AT5G18020	0.8305018125678302	4.5581654017233915e-6	AT3G16410	2.561281827725523	2.845514255209445e-4	AT1G05450	5.931122677803391	4.444653281686329e-9	AT3G07720	0.5983284443217073	1.325601701360944e-4
AT3G08720	1.4589005337128882	1.693952028280479e-13	AT1G28290	1.386004310164431	2.705092532437543e-7	AT5G18480	0.8192108348225228	4.578069067488268e-6	AT2G16970	1.7659488011139426	2.8610796104783893e-4	AT5G47070	1.5707310623123025	4.516529622627959e-9	AT3G52740	0.8913021554273178	1.3261690108595203e-4
AT1G79380	0.704788633393812	1.6995967887260566e-13	AT1G12950	2.0149242853508107	2.821446344440528e-7	AT2G41090	1.0983251912548078	4.608462386600116e-6	AT2G28250	1.0064209180880483	2.899802068238081e-4	AT2G38250	2.5075351773482497	4.673322910482746e-9	AT4G12330	1.6180743358125702	1.3477097120413967e-4
AT2G31865	2.2858606902601086	1.755089844890113e-13	AT1G22910	0.5766004935141493	2.821446344440528e-7	AT5G04020	1.0229024692555937	4.608462386600116e-6	AT3G62930	0.9028145767041841	2.9271431357144476e-4	AT1G53440	0.9804291770193239	4.6858432243071475e-9	AT1G73580	2.5731999589916588	1.3614241480034694e-4
AT5G61160	12.863954113004661	1.7801354271086717e-13	AT1G63450	2.6912008537422	2.850996735792374e-7	AT5G28646	3.12260537871162	4.632441022812349e-6	AT5G27410	0.7010906472915682	2.9607967894015413e-4	AT5G09800	2.66332705469007	4.767458008496866e-9	AT3G03270	0.5072034001938829	1.3685692256233862e-4
AT1G08830	1.1286727680263722	1.8115455460528547e-13	AT5G56100	1.021050298355331	2.941174801428332e-7	AT1G14360	0.6860561916723507	4.701573775124021e-6	AT5G24060	0.46068026899264297	2.9846242204336677e-4	AT5G64310	1.6620594514936462	4.797344847988973e-9	AT1G70880	2.1003084292927103	1.372885334034454e-4
AT5G49015	1.3474018095604594	1.8255238593646212e-13	AT3G12080	0.5580066718832758	2.9464432540409265e-7	AT2G38860	2.2772808308517254	4.916609292046513e-6	AT2G35230	0.5200149445153994	3.022787729257219e-4	AT2G27500	0.8036948501603018	5.10301645381841e-9	AT3G27960	0.7202166395878413	1.381320489503078e-4
AT1G66160	1.2589380679347313	1.882544041717252e-13	AT2G05920	0.4064030798010171	2.963764862341404e-7	AT4G18250	2.5999995508658094	4.916609292046513e-6	AT1G65510	0.8764833064320943	3.033162927590267e-4	AT4G15260	1.099628539224447	5.3260201426315055e-9	AT4G23800	0.8489605151903705	1.3844247900396655e-4
AT3G46660	3.5512238337815036	2.0644402532156563e-13	AT1G06923	2.7856543532782814	3.0311288151727004e-7	AT5G54500	0.9657031687085731	4.955446938905927e-6	AT5G24870	0.5913946992952872	3.0454445636110615e-4	AT1G51890	2.002618771812716	5.471462142331525e-9	AT4G22080	2.946335902022794	0.00013896863968276049
AT2G43820	1.139663338535799	2.2120419469274144e-13	AT4G07820	1.8488083656663599	3.0490260270540644e-7	AT2G29430	4.053269128845202	4.956241640866672e-6	AT5G45840	0.8561909668251264	3.0561735078280536e-4	AT3G04220	9.188378316651976	5.590448022937729e-9	AT1G05990	3.1589240351644596	1.4064902777359076e-4
AT5G13190	1.8640604644612147	2.226038144810548e-13	AT5G17710	0.4720542303305606	3.075544893502165e-7	AT5G44990	2.8789222140240645	5.082916411731367e-6	AT2G39380	0.8200942597730663	3.101089637402618e-4	AT2G30770	10.067422646023534	5.612819716575383e-9	AT1G80240	1.3248500657570828	1.4113032458040956e-4
AT5G67310	6.387682270996627	2.2748772352830334e-13	AT1G58440	0.4293327915160869	3.0823511218333463e-7	AT2G20690	0.47676263632550087	5.083550703333596e-6	AT2G16005	1.8645270923690331	3.144446848692772e-4	AT1G08940	1.6986981728273358	5.670141224275533e-9	AT4G08300	1.4709400644172563	1.4121535464481022e-4
AT4G18360	1.9624599158133729	2.4045430262770245e-13	AT1G62440	1.508327853724776	3.1234802263213745e-7	AT1G76640	6.8969313595570565	5.099412843363011e-6	AT2G39200	0.7601985627726603	3.149643387068933e-4	AT2G39650	1.7984626433379487	5.689674285043604e-9	AT2G26730	0.3657525390969521	1.4488859096491117e-4
AT4G19370	3.3100493294790985	2.5480041626034324e-13	AT2G35880	0.4639884091958567	3.138254132399127e-7	AT1G52410	1.6100855677165287	5.109291963316269e-6	AT1G73680	0.378904927031365	3.155342896816078e-4	AT4G11521	4.078950412233165	5.880006977249526e-9	AT3G19400	0.5456877820958788	1.483722793296613e-4
AT5G39610	1.9025716242026944	2.6076848010975317e-13	AT3G45970	1.05759361993304	3.139668296384504e-7	AT1G01600	2.3141853189726524	5.229179872430454e-6	AT1G29420	1.7473570214055771	3.174183616099225e-4	AT1G20510	1.7855239049108842	5.904515638030493e-9	AT2G19760	0.6627372527123576	1.4892225658120028e-4
AT5G11210	3.721149659188349	2.6236286816098555e-13	AT4G35050	0.8078596365316478	3.1882630609670866e-7	AT5G39100	2.9038094891572444	5.229179872430454e-6	AT5G58750	1.5020814476819757	3.2845809588665957e-4	AT5G49450	0.6507400843224801	6.085712141795002e-9	AT3G45600	0.3757730967718751	1.4895140572510063e-4
AT4G10120	1.5365279196233341	2.7475006541282575e-13	AT3G50560	1.120988329778813	3.214439546462833e-7	AT3G49680	0.5164855484447085	5.342557550486969e-6	AT4G01110	1.6221547644901417	3.2932735486197506e-4	AT1G74950	0.8022649647301715	6.095757329150083e-9	AT1G60680	0.9377274846949072	1.4938581311402547e-4
AT4G23210	5.169012775045105	2.784264786917184e-13	AT4G14540	0.5580222876340007	3.237279789440895e-7	AT3G23000	0.7102920660755008	5.372656527189585e-6	AT2G13820	0.7828533296916639	3.299876856949498e-4	AT1G01490	0.6836788498939594	6.182719855984651e-9	AT3G05490	0.7818498153963074	1.5029026860502055e-4
AT2G31945	2.7251702029020684	2.8536876791121985e-13	AT4G00360	0.6536443693546636	3.391907805926535e-7	AT4G11010	0.39027313049403595	5.372764086325735e-6	AT1G24340	0.43340557997182166	3.322054324020489e-4	AT1G64710	1.9462119079214826	6.2958371096478525e-9	AT5G27450	0.6748191302744571	1.5131266307011874e-4
AT5G18400	0.9577872552869148	2.8604390926601456e-13	AT5G48030	0.5301195734253739	3.417765597000028e-7	AT3G23240	3.391163233185205	5.390735482762454e-6	AT5G58784	2.705683706235674	3.322054324020489e-4	AT5G01540	3.2949284295828707	6.3737093599769725e-9	AT5G40860	2.7546384816345073	1.5164939667812487e-4
AT1G80560	0.8034962852925663	2.8604650437110244e-13	AT1G68560	0.494531205731083	3.4253205017293746e-7	AT5G33320	0.8854357438162266	5.452736579321561e-6	AT5G27450	0.653686922146236	3.331098187617733e-4	AT4G18950	1.3091662445905525	6.706514661599214e-9	AT4G22460	2.4341411384575906	1.5568496112949065e-4
AT5G37850	0.8525971134044668	3.063656964827193e-13	AT4G01335	1.5351463908193574	3.4616570287003546e-7	AT1G52990	2.46456900519598	5.488015886690658e-6	AT4G37400	1.1654766311446771	3.351175205592219e-4	AT1G70810	1.379791103432316	6.916160013140807e-9	AT5G03545	1.299361816315502	1.5746100929798297e-4
AT1G17290	1.266363573851945	3.1351719674026095e-13	AT4G14740	0.5362482196407372	3.688383011442585e-7	AT4G35190	3.157591100213018	5.5268573496941695e-6	AT4G01120	0.6097869922626905	3.366421361488812e-4	AT5G62150	2.1109015530436595	7.093011018281259e-9	AT5G62680	0.8331890654549735	1.5774201828038835e-4
AT4G20070	0.94760185495711	3.355791337444647e-13	AT5G56870	0.7034928346522216	3.691191316286187e-7	AT1G04100	1.2393816033669904	5.718479557065712e-6	AT5G24030	0.6968128350237087	3.415695414548841e-4	AT2G24600	3.0256307113566514	7.18213896351981e-9	AT3G07900	1.984532963828372	1.6045161678381436e-4
AT2G39660	1.2973053015105338	3.386940834039778e-13	AT2G23340	0.9664318095812475	3.903753525819041e-7	AT1G03475	0.2944903912985251	5.750353019780869e-6	AT2G13910	2.7772211554272834	3.488374232960759e-4	AT2G22860	1.6645991278955248	7.378043345342623e-9	AT3G11550	1.3037036508196873	1.6067421599544917e-4
AT1G67470	1.4016990522980115	3.4364805604507776e-13	AT2G25910	0.5439417875627153	3.913799793256249e-7	AT1G44130	2.951950212243073	5.955438675221219e-6	AT5G60920	0.3912806225061665	3.497369449184741e-4	AT4G19700	0.9032917935505517	7.378043345342623e-9	AT4G14740	0.42464926184807417	1.6102094318561368e-4
AT1G09500	4.728830563786826	3.488753915979009e-13	AT2G39080	0.39550000188783746	3.9330472669513384e-7	AT5G53830	1.9376505540522055	5.961427622870457e-6	AT5G14340	2.481084629858456	3.500964756764439e-4	AT3G49160	1.4826139147768194	7.462993944979794e-9	AT1G12150	2.62176036321862	1.6125006319236572e-4
AT2G38250	3.0898044165934686	3.491955817125506e-13	AT5G35940	2.1615985278060457	4.2008115557127004e-7	AT2G33110	1.8042499105056977	6.110447300700026e-6	AT3G27884	1.407109848022396	3.504168291871547e-4	AT5G22520	8.330012276130061	7.462993944979794e-9	AT1G22030	1.2897506059630626	1.6568594915896916e-4
AT1G01480	3.714247604630035	3.816528033816205e-13	AT1G33800	1.4183990247537672	4.3368401714571345e-7	AT1G66090	1.890356537418371	6.230264053941967e-6	AT3G01175	1.2129639902760971	3.505270718348764e-4	AT1G61560	1.4832547706553763	7.55715143266304e-9	AT1G18460	0.2923141155258277	1.657794731367774e-4
AT4G33180	0.9773056130525077	3.9230199359527905e-13	AT4G29360	0.9372850303289788	4.3368401714571345e-7	AT4G13770	3.5191351746664146	6.250684538466939e-6	AT1G34520	3.558522890064233	3.5218854303492673e-4	AT2G43120	1.7286713663900064	7.557892839179757e-9	AT1G76540	0.7041910009573706	1.657794731367774e-4
AT5G40170	1.222456118272815	4.127539158426406e-13	AT1G60960	0.5068177489989327	4.3537179336893166e-7	AT4G15975	1.9895519378862763	6.2570247972070644e-6	AT2G37440	1.6486767073323527	3.5791861370984074e-4	AT5G49690	2.0590962495993312	7.557892839179757e-9	AT4G15740	1.920582834831233	1.6692239821360254e-4
AT3G53180	0.7491967162015583	4.2602675308003053e-13	AT5G14610	0.7329063802974839	4.369704188164117e-7	AT5G45670	0.7929001539814836	6.273904223302968e-6	AT1G03850	0.5259676216161849	3.5997985173785875e-4	AT2G21620	1.3079192471513643	7.56821181735092e-9	AT5G54020	2.777836160128202	1.676571104351236e-4
AT1G50740	1.9432523876198076	4.4391413178775064e-13	AT2G32530	1.1036115639903135	4.40115704238872e-7	AT1G78610	0.5977949436362884	6.276570612777962e-6	AT1G19540	0.519350699413497	3.633478123719774e-4	AT2G15080	1.3013480055074949	7.87371141752827e-9	AT1G68400	0.49680944657363163	1.6917826903385647e-4
AT1G74080	3.576770886752504	4.752134124192375e-13	AT4G15910	0.957872415039634	4.4062632079829736e-7	AT1G69930	4.800142164688961	6.298543997416739e-6	AT4G17800	0.9981890281060055	3.6350635758666724e-4	AT5G42670	0.8982808443423981	7.917913669645745e-9	AT3G04350	0.3996001773080688	1.694292380517974e-4
AT1G08940	2.0392089408464606	5.246085372440397e-13	AT5G44260	0.814042638690766	4.4549097766186625e-7	AT2G42840	0.5998784273105707	6.298543997416739e-6	AT1G26800	0.3964800407682905	3.6554989538609394e-4	AT3G12580	2.6567410040475736	8.033242084979485e-9	AT2G37050	0.3301109222981935	1.6950762680342126e-4
AT1G14720	0.6853101454424633	5.391112689702271e-13	AT1G22850	0.4866299806606762	4.507269058346354e-7	AT3G26290	0.4674983251698898	6.348020278975926e-6	AT4G23510	1.5516227394063027	3.6764874562219966e-4	AT1G30755	1.5255043547095297	8.157666366855798e-9	AT4G30450	1.2644999056278363	1.6969839232122702e-4
AT1G11330	2.321546753838889	5.741299333598206e-13	AT1G72090	0.5290928111859192	4.662080703485487e-7	AT4G12700	0.7042805583110119	6.3505718258516065e-6	AT5G44910	0.6607911704456746	3.704624426489522e-4	AT3G60120	9.295833697460028	8.27378373197138e-9	AT5G46960	1.9670688146501296	1.70263212951691e-4
AT2G30140	1.8817553688337938	5.859892315780233e-13	AT1G36980	0.5761332029585764	4.825215631122922e-7	AT4G30960	0.844507019543422	6.400945085488944e-6	AT5G48230	0.4005909195558031	3.7111393323593505e-4	AT1G09913	2.7337525771802116	8.481232627252727e-9	AT3G27350	0.46774827656513857	1.7173337216098197e-4
AT1G31580	2.0767549650266544	5.908688101275637e-13	AT3G14810	0.8725244581433912	4.825215631122922e-7	AT1G30135	6.7882191974731	6.419733566849449e-6	AT4G10380	1.0078881338810146	3.770779508492363e-4	AT1G33110	1.391332529024771	8.510855382412027e-9	AT4G31730	1.567612417664211	1.7554554077467579e-4
AT5G63980	1.6250809371975934	5.910451802685228e-13	AT5G35530	0.5317151394604137	4.857626144716097e-7	AT3G11670	0.7595048038200368	6.4404603647853785e-6	AT1G11450	0.8735250116761684	3.9026925911846773e-4	AT1G59860	2.396060998505215	8.510855382412027e-9	AT3G56370	0.511644066298709	1.7573371227391833e-4
AT2G47240	1.1454894437321472	6.182354902913827e-13	AT2G24580	1.1567269566831502	4.89605354079823e-7	AT4G24920	0.3877087294506018	6.4404603647853785e-6	AT5G04470	0.9408449533740054	3.910605240898204e-4	AT1G62380	0.9898389475687464	8.88091042198982e-9	AT2G23620	2.2706411818931675	1.7612951772405188e-4
AT3G11820	1.3167209893542426	6.325727934679317e-13	AT5G01620	0.7990943482892955	4.921715907129879e-7	AT5G03330	0.9253546303671659	6.563723112716703e-6	AT5G54080	0.41937654582355133	3.910605240898204e-4	AT1G09530	1.4064224916999573	8.926615091138299e-9	AT5G48010	3.3219017861164004	1.7843313958561372e-4
AT1G15415	8.18644983566215	6.55657705502282e-13	AT5G23400	0.9606386886115268	4.928912530591925e-7	AT5G22140	1.5520283902957035	6.587381443006466e-6	AT1G10020	0.4859874448900493	3.9559868567265406e-4	AT4G04480	8.039199427575577	8.926615091138299e-9	AT4G09760	0.7936098119979075	1.7885266104549407e-4
AT3G44260	1.7210632570993019	6.841436255599917e-13	AT5G16620	0.3981131023769438	4.938010968439813e-7	AT2G45600	0.8236361495218657	6.792622004179968e-6	AT1G17430	0.8738819727845504	3.9559868567265406e-4	AT5G19240	1.3751175984048527	8.926615091138299e-9	AT5G44160	1.3377223113966563	1.7929970596672755e-4
AT1G74790	1.3365354936641227	7.104918084945579e-13	AT3G23180	1.2348286763608056	4.969132494313151e-7	AT5G64300	0.6367109923957284	7.040364821862003e-6	AT1G06640	0.739703799616902	3.961782368528592e-4	AT5G52450	1.9875619333286392	9.217887635662025e-9	AT3G16690	0.590933399160397	1.798158745157295e-4
AT4G11330	1.2385810658724266	7.153456237300677e-13	AT5G22470	4.264095198573245	5.039956565805088e-7	AT4G25810	1.4015349952284188	7.1787375303436895e-6	AT2G40900	0.719865486846389	4.0104576068148286e-4	AT2G44480	2.266928515077538	9.351662450268049e-9	AT1G22880	2.4512801934499406	1.7989713049664386e-4
AT1G30400	0.7280971386978919	7.158131723310481e-13	AT1G08110	0.47680601783922455	5.145272665366213e-7	AT2G31865	1.4571923311932886	7.3481832626988164e-6	AT1G68140	0.38213540216350955	4.020055325477727e-4	AT1G21550	2.7066261211998057	9.841552539449753e-9	AT5G03570	1.8801703892594435	1.809703453004483e-4
AT3G57550	1.1618129322434467	7.495200892513558e-13	AT3G15140	1.1699845900589385	5.158776856913865e-7	AT2G46330	0.6831129178221093	7.356159076055642e-6	AT5G47180	0.39551505413121024	4.0354031727394255e-4	AT1G66480	2.022496349964781	9.863571877360506e-9	AT1G34330	3.095062358900015	1.8121787890273605e-4
AT2G18910	0.9059610106014084	7.572863620646035e-13	AT1G36940	1.1909664674822529	5.199291148214149e-7	AT3G44830	5.3462204087653085	7.413290241048017e-6	AT3G27030	0.623233115593337	4.038246847738127e-4	AT1G73830	0.9914156809043665	9.994359543120663e-9	AT1G03010	2.0258919044022075	1.8269356294743996e-4
AT1G26240	8.922079116693155	7.619894979924784e-13	AT3G02700	0.4713580631814377	5.213235398676473e-7	AT3G06500	0.7319366258732365	7.6128350194355726e-6	AT2G29620	2.061816561815236	4.083462291151153e-4	AT3G55240	2.689128872284146	1.007352717246494e-8	AT1G10460	3.09159734003136	1.8494715692599705e-4
AT5G64810	3.9463537513776843	7.833673959734663e-13	AT5G63500	0.8414259578310761	5.286038726257056e-7	AT4G12720	0.9079620000671837	7.635547905203636e-6	AT3G60330	1.4124002141628758	4.132902493812736e-4	AT1G78410	4.151949273873769	1.0622570155021075e-8	AT5G44030	0.8614888924983016	1.8972262878083013e-4
AT1G28140	1.065348578768834	7.884424127516887e-13	AT2G04780	0.6308417728600648	5.336216410452538e-7	AT3G13470	0.5036138038592556	7.656301034198875e-6	AT1G31885	1.269217145069546	4.256231046349182e-4	AT2G43820	0.9209480060142134	1.0734694222218149e-8	AT1G30990	2.428973495464387	1.9408006270322872e-4
AT3G05370	2.0430174726774717	8.105428474862954e-13	AT5G40380	0.8403227847884936	5.373296622661202e-7	AT4G10040	1.0725714951365324	7.664062243639645e-6	AT5G65980	5.485435658277758	4.2727130966062116e-4	AT4G19520	1.5648866541009716	1.114698754767007e-8	AT2G28110	1.0082479742020312	1.9427331351619032e-4
AT5G48300	0.5205302811041136	8.706412992023417e-13	AT4G14750	0.7782906149537323	5.480879229209303e-7	AT2G18690	1.9229310800639345	7.767231611594685e-6	AT2G42350	0.73606905341344675	4.2904467599858015e-4	AT5G11470	1.458354364448147	1.1181256969869533e-8	AT5G66870	1.8057387404006193	1.9745769272716058e-4
AT1G06960	1.1456771172037439	8.877150970413185e-13	AT5G19875	1.4601900603434255	5.532526720671326e-7	AT5G19440	1.0473078896413546	8.050685572315627e-6	AT1G53920	1.0818340545415834	4.307844659404687e-4	AT1G21830	0.8946430056090391	1.1618312938891608e-8	AT3G09470	0.3590626807376942	2.0084620821348055e-4
AT4G21680	2.4378947942916116	9.3401148995367e-13	AT3G44150	0.6916559543808714	5.576943043253655e-7	AT2G28400	1.2246073995033462	8.05283309466952e-6	AT4G13860	1.5110288741615334	4.338147301158193e-4	AT4G28350	2.2635747412308573	1.1678633763235474e-8	AT3G24670	1.0248400355226197	2.037983087075981e-4
AT4G30210	1.597465993918584	1.0125786170526988e-12	AT5G63830	0.804631371063712	5.694941879703573e-7	AT3G56200	1.2581908518648397	8.061451776088187e-6	AT1G53680	1.893370938805498	4.35810959880011e-4	AT2G15220	1.8342061335136888	1.1720504871446416e-8	AT3G07490	2.425471758456969	2.0389586471380203e-4
AT3G44300	2.0267355403109515	1.0314609811979673e-12	AT4G05070	0.4332705614840447	5.824304380189675e-7	AT1G19130	1.0261728471086722	8.170588755349064e-6	AT5G24230	1.0921652750526616	4.3961131939475654e-4	AT5G12890	1.0470470660819369	1.1720504871446416e-8	AT5G17420	0.9564391833415438	2.040196128284127e-4
AT1G63010	1.1086596352966103	1.0725395559455654e-12	AT1G03630	0.4816367955674882	5.855541171479728e-7	AT3G06085	6.37292312657353	8.247647272151776e-6	AT5G16230	0.9877638174433668	4.4082926502791113e-4	AT3G11820	1.0799710877057254	1.1975034271118052e-8	AT1G17030	2.788394355646717	2.064221201195742e-4
AT3G47780	1.7178712015278108	1.0745910528069548e-12	AT3G30875	1.96064716043403	5.902426179366121e-7	AT1G56250	1.9046748883337827	8.344957092827182e-6	AT1G63450	2.0131919868961483	4.433937060236655e-4	AT2G46400	3.530376376798704	1.2382701162513644e-8	AT2G29550	0.4880958545657786	2.071519599973857e-4
AT1G55840	0.6705987539564928	1.088320741416426e-12	AT5G40190	0.552770870901362	6.281942382235589e-7	AT5G07475	2.115024101004592	8.383282869803211e-6	AT4G24310	0.8632472538573096	4.444359646890093e-4	AT5G25280	0.4719324155151664	1.2577113954320473e-8	AT3G61560	0.9542080596105313	2.1052365846898775e-4
AT3G46110	3.7142996310963867	1.1367252611021724e-12	AT5G46090	2.5512697771393973	6.422813712428146e-7	AT5G41610	1.8422294486788622	8.383282869803211e-6	AT1G18270	0.4527803061908218	4.444376364046018e-4	AT1G63090	0.8498730639390649	1.2717608156804949e-8	AT1G62990	1.0902790825530022	2.1155186366578375e-4
AT2G20562	2.330370849857028	1.3999101435408395e-12	AT5G12250	0.5062938727173586	6.643501752419676e-7	AT5G24760	0.8949292895388178	8.393264818669993e-6	AT2G20500	0.9874015962747039	4.4604521754629977e-4	AT4G23030	2.308257374054154	1.279339542818967e-8	AT1G42970	0.459031023356878	2.1171477400499624e-4
AT4G23700	1.9221651088163434	1.431927115085879e-12	AT2G04240	0.5016660890259614	6.762477710342912e-7	AT3G53260	1.0348254530231513	8.545423086184882e-6	AT1G76220	1.653195074666191	4.472973157668877e-4	AT1G44130	3.768444368584989	1.3172960226666472e-8	AT4G15230	1.869819527552171	2.126358825001476e-4
AT2G02010	12.10340143928063	1.449003168702508e-12	AT3G03830	1.5685666553235842	6.783684202823672e-7	AT1G07720	0.6318952842779765	8.731048901914656e-6	AT5G01250	0.9918415412513366	4.489093618687035e-4	AT1G47510	5.169699811957279	1.373278326462225e-8	AT3G47740	2.38066385807741	2.1290503006683975e-4
AT2G46750	1.5572184823378687	1.5057715692544128e-12	AT1G20450	0.864572210632139	6.963605289961681e-7	AT2G23180	1.3637319604305564	8.740180086356854e-6	AT1G56210	0.666925112163559	4.531716350904488e-4	AT2G01340	1.5569042056346283	1.3763591235095768e-8	AT5G15290	1.881213601260191	2.1290503006683975e-4
AT4G36430	7.187947252374526	1.5104351222857805e-12	AT2G37060	1.1355910803130487	7.060665439376247e-7	AT5G54650	0.893316183804518	8.740180086356854e-6	AT5G34940	1.0725196365209413	4.5398047537848775e-4	AT2G30140	1.5333240773152688	1.4080272903318409e-8	AT3G16410	2.5630915074380662	2.1456292883029952e-4
AT1G14040	2.5504768213718867	1.5555803750015459e-12	AT5G23750	1.4393794735918173	7.213039873202809e-7	AT5G64790	6.87682482370097	8.867737751805281e-6	AT3G62660	0.35695839118077344	4.5427760172585713e-4	AT5G24110	4.5010885533520115	1.4381075836455174e-8	AT5G17460	0.7600630061222905	2.1584251524370683e-4
AT1G76600	1.5884030770038864	1.5864678651598156e-12	AT5G15890	2.087629490584395	7.541722261158848e-7	AT4G20830	1.2556987602525225	8.91315707154599e-6	AT1G12120	0.7021776199810522	4.559927077270023e-4	AT2G23810	1.101139613555945	1.452997341570933e-8	AT4G16350	1.4296450259049334	2.1634776646295846e-4
AT5G17860	3.0581153009534945	1.5864678651598156e-12	AT5G05080	0.3271763726873664	7.628970115824402e-7	AT2G38250	1.9208588981657826	9.144564480087658e-6	AT5G28145	1.407236310496088	4.5900967771465845e-4	AT4G19370	2.5887203260623	1.452997341570933e-8	AT5G47180	0.4067460713185156	2.1714082473202155e-4
AT1G36640	3.1197333000872853	1.5887076627529816e-12	AT3G11690	0.6319832042449034	7.64806399051051e-7	AT3G01990	1.6349761274262076	9.241908896447405e-6	AT5G66052	0.9354900940323572	4.6067969756875154e-4	AT5G27520	0.9990341827421608	1.455919924422325e-8	AT4G08290	0.7748758053919512	2.1749084767489282e-4
AT2G44480	2.7785183646495084	1.5913816798172335e-12	AT3G16920	1.0072449907106853	7.660720214682733e-7	AT3G55130	2.0397426543493813	9.604794967745671e-6	AT4G10370	2.4883164175534285	4.6101815271843707e-4	AT1G59870	1.245695725056848	1.4730995098781543e-8	AT3G49750	1.0606563492415537	2.2364671984380247e-4
AT1G07160	4.6583836686556674	1.6178716592697454e-12	AT1G06640	0.9535823373836484	7.742515439751108e-7	AT1G53430	0.7540558414673307	9.728551605439635e-6	AT5G66050	0.3708975065517461	4.633250572858121e-4	AT2G27830	0.873193730752083	1.48633650856332e-8	AT2G30210	1.3232683062413149	2.252682511278995e-4
AT2G27389	2.5160996418550896	1.6614200577834479e-12	AT5G60300	0.7498347858277603	7.830240094050035e-7	AT1G17745	2.1195191986806097	9.78575979980526e-6	AT4G30460	1.1871350963984826	4.706983504921361e-4	AT4G34200	2.027478305052615	1.5014874558620742e-8	AT5G50260	2.5403026178982144	2.3865593363211227e-4
AT4G20780	1.7373385931443213	1.6614200577834479e-12	AT4G32410	0.31514783644582267	7.998450410108018e-7	AT5G51830	1.2770388760254983	9.901209513000213e-6	AT4G27950	0.8882959790549718	4.747352277880229e-4	AT5G36907	4.88730443226561	1.551930980537718e-8	AT1G74770	1.6660282787334073	2.3968723155242557e-4
AT2G39518	2.018791781851572	1.6619898565893258e-12	AT4G35320	0.7332677246978622	7.998450410108018e-7	AT3G16370	0.5310297008363121	1.0012511285742256e-5	AT5G15530	0.6034929507688047	4.750432365541169e-4	AT2G05520	1.4780247455643458	1.5596193575748476e-8	AT3G61380	0.7893821191120763	2.406797597604209e-4
AT1G02220	1.7320326445319285	1.6933906373810822e-12	AT1G03860	0.6029349870221434	8.030494076217593e-7	AT3G18290	0.6482369660013486	1.0064428266949189e-5	AT5G46090	1.9531925865268738	4.7564671541752744e-4	AT1G07160	3.6259945237501614	1.576796293291846e-8	AT1G08160	0.6217410224027835	2.4229724937869533e-4
AT1G35350	1.4177927189056632	1.708585943365736e-12	AT1G06560	0.7911575703112307	8.030494076217593e-7	AT1G71140	1.963222953713845	1.0204476996795477e-5	AT3G51910	0.7153532739039259	4.7766711560418983e-4	AT1G53430	0.9250375406761892	1.6442706422837454e-8	AT3G23830	0.7514413875116714	2.4311541611954238e-4
AT3G07670	0.7903577808827551	1.708585943365736e-12	AT1G56340	0.6192320268896334	8.193419278818347e-7	AT3G27570	0.4645424079186897	1.0219611922447519e-5	AT3G20160	2.913635069171138	4.812876774030695e-4	AT4G11850	1.2802275200295496	1.6463466758154878e-8	AT1G10470	0.6118986596689177	2.4796236061118827e-4
AT5G20960	1.6978900675317483	1.9283949127142297e-12	AT3G25670	1.0090701730736142	8.355403775283744e-7	AT1G80300	0.8890845877528645	1.02876166601955e-5	AT2G33990	0.5514313374129822	4.857049658419872e-4	AT1G48850	1.1952589845113257	1.71762708154189e-8	AT3G21340	2.670803500378498	2.4969657929044953e-4
AT3G04070	1.3305267129083738	2.0738634210853017e-12	AT3G23805	0.8258506521032184	8.486465700462157e-7	AT5G62390	0.5502521033189643	1.0401493803754176e-5	AT5G50010	0.9785758728175841	4.857049658419872e-4	AT4G12480	2.247405974705099	1.71762708154189e-8	AT1G49240	0.6287936287595366	2.5003062145606233e-4
AT1G50440	0.9215934594096862	2.0803964400509433e-12	AT3G02620	3.292220874628415	8.495511059313173e-7	AT3G18950	2.1092878441381075	1.0541455680326864e-5	AT4G01350	1.4325974339213254	4.8796148926415114e-4	AT1G63860	1.073209755087889	1.83558425065724e-8	AT1G61795	0.754133994855503	2.5150764989736557e-4
AT1G75960	1.1561850674362941	2.230530886580194e-12	AT2G34620	0.5063467337378037	8.690669657447399e-7	AT1G15260	0.44601195448693015	1.0764297947186875e-5	AT1G14340	0.5932059124472391	4.894022855464874e-4	AT5G54860	1.3599704312997654	2.018948440707521e-8	AT1G30900	1.3356315009546018	2.5352248447691795e-4
AT3G48890	1.8674066467234598	2.303394406692873e-12	AT2G17900	1.0531800817669452	8.726690192532958e-7	AT3G03640	0.8066091057585943	1.0764297947186875e-5	AT1G13670	0.6175990478243732	4.90749588091e-4	AT1G26420	3.136997287227256	2.1855031487547823e-8	AT3G10525	0.659169016689795	2.561308583884216e-4
AT1G26390	7.421486330851749	2.36133115624346e-12	AT5G60220	2.5904891198614104	8.760233699925771e-7	AT1G26770	1.3935754818147812	1.0815679209439386e-5	AT4G37250	0.38434728777514005	4.90749588091e-4	AT1G25560	0.7745175233361542	2.319234312987313e-8	AT2G21850	1.0492854220812335	2.595931546286812e-4
AT4G12470	1.4887742927383711	2.426202637275642e-12	AT1G48600	0.5783852226819789	8.902682966968564e-7	AT5G67060	1.9028068852134417	1.0873725808323522e-5	AT3G54830	0.6574119792622726	4.918942172816336e-4	AT5G53830	2.360429010677408	2.341030452242521e-8	AT4G37150	0.6181565317238177	2.610413130890389e-4
AT5G02490	2.156666253434425	2.452525441351957e-12	AT2G22170	0.9046200966401755	9.07288787481452e-7	AT5G61790	0.563382953438404	1.0948752165768608e-5	AT5G54230	1.5264715964432252	4.935369827720265e-4	AT5G43190	0.9521170770365667	2.3842707914343833e-8	AT2G42350	0.7487597498805756	2.621379172841361e-4
AT4G08780	7.007511099865625	2.457110186738752e-12	AT1G55740	1.140781245327862	9.244835088571311e-7	AT2G37760	0.9073867226698608	1.1106434980177318e-5	AT4G35060	1.2506465641785791	4.937794202416537e-4	AT5G22530	8.56358129747198	2.47318222305351e-8	AT2G13810	2.342956799708478	2.652616197631149e-4
AT1G12200	3.4408418890835755	2.570342660007035e-12	AT3G27510	2.156883780115728	9.577555564197805e-7	AT5G47730	1.0634975536392937	1.1246842747826523e-5	AT2G45890	1.624112248398583	4.944729939163906e-4	AT1G35260	1.1704922918491323	2.4773548883400878e-8	AT4G08690	0.5880212964253929	2.6530354668119493e-4
AT1G35230	8.308984941635043	2.6405912519877846e-12	AT3G20470	1.3733739411329424	9.609409553716937e-7	AT4G12030	1.9639597061668128	1.1278298909084795e-5	AT1G10460	2.953668970125435	5.013283800919694e-4	AT5G59540	0.9457295945032087	2.4911341007518453e-8	AT5G66920	0.542184565017744	2.6631213137565503e-4
AT1G14550	11.431497424311466	2.683495227696889e-12	AT3G45600	0.45865209004909224	9.81522344484238e-7	AT5G53420	1.2671099145219398	1.1418841237090538e-5	AT1G25400	0.7389256558720964	5.013283800919694e-4	AT1G69750	1.0981458813703706	2.4975077542268208e-8	AT1G30510	0.7098079497600025	2.66368543395343e-4
AT5G14470	1.163017931516165	2.7645798079643577e-12	AT5G19180	0.49928422069792006	9.816410271869873e-7	AT5G04930	1.0492763724834533	1.1511903703639477e-5	AT4G21980	0.46933760203574143	5.013283800919694e-4	AT2G45300	1.173625553845538	2.500134962785387e-8	AT2G18450	2.064592238076374	2.678301431342165e-4
AT4G21910	1.1789839703408442	2.836827132377699e-12	AT4G13940	0.5729880596864901	9.92679913424762e-7	AT4G37030	1.884824258226689	1.1676328947430668e-5	AT2G46890	0.9820582761981173	5.035296639949577e-4	AT4G25690	0.6440948081762956	2.5021663912994883e-8	AT4G37070	2.024162289563224	2.696657919351887e-4
AT2G37770	4.447698504082514	2.845902723506101e-12	AT3G60330	1.8060930745984343	1.0077296018782904e-6	AT1G61550	4.227941245849578	1.1761969886971352e-5	AT5G03545	1.2291958166043613	5.035296639949577e-4	AT3G55470	1.8738587596238272	2.5517711924906375e-8	AT1G61050	2.1817582897572367	2.719598995761107e-4
AT4G16820	7.98396676874205	2.845902723506101e-12	AT2G40316	0.5423995919413804	1.0083539358324452e-6	AT3G21780	1.4502675536835865	1.1821174280500558e-5	AT5G40860	2.6013106535063306	5.062651038030236e-4	AT5G40370	1.023329796396231	2.614262943852752e-8	AT1G11920	2.8240056986015367	2.7714127844222523e-4
AT3G28340	2.5853500890682444	2.8651449752847255e-12	AT1G74670	0.8995265805333748	1.0386850532261677e-6	AT5G06870	1.312319577712249	1.1851165170240248e-5	AT4G34600	0.8434562374185146	5.077596363400875e-4	AT1G09970	1.1511535977427563	2.6282593970049776e-8	AT5G15530	0.6144669612507594	2.819669771841094e-4
AT4G13180	1.536248665141061	2.932202902961364e-12	AT4G32850	0.3906824552957409	1.0432679582458603e-6	AT1G48110	0.40879488720133234	1.2255281175359052e-5	AT2G46410	1.3276543876747258	5.107933323303716e-4	AT5G13590	0.6197935673620091	2.6462460710596017e-8	AT2G36100	1.4501108934476723	2.837120360801713e-4
AT5G36925	3.659459367209253	3.0481916971988586e-12	AT3G29030	0.5723445343482226	1.0586966268356183e-6	AT5G14310	0.7872570721084257	1.235807102725159e-5	AT5G11090	0.34381762590106973	5.112175402532547e-4	AT1G79410	1.2181684814247908	2.6893521421301832e-8	AT5G58784	2.6933870583566226	2.8422846365088323e-4
AT3G07195	1.6516316418271553	3.172721266999888e-12	AT5G02420	1.7087006995575218	1.111180860390266e-6	AT5G13330	0.8672218328074811	1.2483387911229062e-5	AT3G45070	2.6146400041941402	5.113731128568549e-4	AT5G44870	0.964802047907474	2.9361859298543115e-8	AT5G24310	0.8869401451912687	2.8906589923884064e-4
AT3G50900	2.039022621244767	3.184943312790751e-12	AT4G17800	1.261996680609824	1.1203710424887857e-6	AT3G13110	1.1342288534662075	1.2631521371543047e-5	AT5G23980	2.3331880285667497	5.124743797721747e-4	AT4G17840	0.8108092244004675	2.9504076546707342e-8	AT1G59940	1.7649590211948414	2.915723878900253e-4
AT1G17380	5.549961583932106	3.20795822911174e-12	AT2G32150	0.445254424924056	1.1301789654154881e-6	AT3G28180	0.7103398015472255	1.2751744897550498e-5	AT1G55740	0.8773506786324526	5.135313498735994e-4	AT1G79680	4.728553749108908	3.013372369930669e-8	AT1G79330	1.6178207096139776	2.9193377024017624e-4
AT1G30755	1.787577658205795	3.283137827309571e-12	AT1G19835	0.5507569350855952	1.14603147125454e-6	AT1G11440	0.8864514768882579	1.2762628831044779e-5	AT5G26820	0.5001013706897656	5.142670122844365e-4	AT4G26270	2.3742977050295537	3.013372369930669e-8	AT3G12240	2.354416444505654	2.927865811150632e-4
AT5G18310	0.9930324890592697	3.4579613408461567e-12	AT2G27370	1.4547564406980324	1.1564893781051876e-6	AT5G44440	2.7027410727840784	1.2819597062060034e-5	AT3G56230	1.6209824793942866	5.159908607236393e-4	AT5G43450	0.9405670107964245	3.013372369930669e-8	AT3G23180	0.9501128245297571	2.9417553961546254e-4
AT5G40010	3.443846216412559	3.662394379034577e-12	AT5G18670	0.6760006027404293	1.1870247618901632e-6	AT1G69880	3.50213036571036	1.314185490446857e-5	AT3G13782	1.185933673790564	5.182011659408868e-4	AT1G17147	1.0779723581800105	3.028035112970677e-8	AT1G08560	0.715596383912188	2.942022444547062e-4
AT5G01380	4.298914354718352	3.862798856687635e-12	AT4G37590	0.6571923476799482	1.2209629031303722e-6	AT5G12860	0.4332882828219851	1.3192470044717476e-5	AT1G51700	0.6695981403673845	5.236716067835096e-4	AT5G54710	2.4428611939649905	3.05692672921429e-8	AT5G15900	2.5170869199052515	3.0483931167910126e-4
AT4G26860	0.8928352706812634	4.0720441795415375e-12	AT3G12110	1.1129000647921252	1.2531041193868054e-6	AT5G05590	1.6517326615086072	1.3351957745590161e-5	AT1G05805	0.3630010463050706	5.250164243222743e-4	AT5G66400	1.6376348159048812	3.062550856846581e-8	AT1G02205	1.2339255290639561	3.052397498910167e-4
AT1G14370	1.6710804695972294	4.252680355125555e-12	AT5G15780	0.9031192585801935	1.255438831168276e-6	AT1G07160	2.7961942509297217	1.3391977861544216e-5	AT5G20710	1.4610247204494957	5.250164243222743e-4	AT5G18480	0.9567831424110874	3.142680014111022e-8	AT1G33240	0.419986601072674	3.0895502582759763e-4
AT3G05360	2.1895542004710866	4.270699259103273e-12	AT3G15670	3.332563146432938	1.270604129333432e-6	AT1G16670	1.2170634904453264	1.3395355603908519e-5	AT2G25240	1.6194547100729921	5.252899452105304e-4	AT5G04930	1.2732042946291473	3.163178182941086e-8	AT1G05570	1.480281325495658	3.0897820765798126e-4
AT2G28400	1.8051483868345704	4.5409478864785284e-12	AT4G15380	2.036736400613468	1.2757561955762714e-6	AT1G59950	5.064816424378594	1.3395355603908519e-5	AT5G13990	1.896642179535044	5.282112774387789e-4	AT1G66180	0.7226283075739786	3.207681928124747e-8	AT4G25570	0.22113936196897485	3.097723956731605e-4
AT5G53560	0.8367648302503898	4.594121714767626e-12	AT2G45890	2.074526998499767	1.3030670713308385e-6	AT2G20950	0.909085085711843	1.3420808820455363e-5	AT2G45430	1.2677036745347054	5.288098013655816e-4	AT1G63750	1.316304186337309	3.3287485279732106e-8	AT4G27745	0.6595928253673271	3.106589308583341e-4
AT4G17900	0.7170912435049869	4.855792234486277e-12	AT1G61620	0.6171208723138211	1.311157710048724e-6	AT3G12610	0.8378405103051513	1.3430177664276256e-5	AT5G06200	1.3724217638327272	5.370296208898896e-4	AT1G17180	1.855774783196594	3.37541521127107e-8	AT4G00400	0.4557737749284956	3.146062549703098e-4
AT1G18210	1.2808600630827998	4.898240109434857e-12	AT1G07380	0.7781878733797587	1.3279401295583779e-6	AT2G41230	2.164514954478831	1.3526357272390558e-5	AT4G05150	0.4411787828846479	5.393896005393648e-4	AT3G23250	4.405771886869508	3.3977574876761525e-8	AT1G13950	1.3741224016295792	3.1627623376418503e-4
AT1G02120	0.5954806897508385	4.953825517409823e-12	AT4G33666	0.8704241842226258	1.3709812435139613e-6	AT5G01640	1.9300498667278934	1.3688882496457834e-5	AT4G23410	0.7143443781044843	5.408725912094901e-4	AT4G24040	1.1400573786701	3.400137810178364e-8	AT3G27884	1.3949641896573268	3.1956536847396185e-4
AT5G22250	2.090091550925207	5.025921827416111e-12	AT5G47810	0.915120525934947	1.3847554153754863e-6	AT1G75170	0.7939230602286003	1.3733281629823798e-5	AT3G12240	2.2960191299922017	5.487768671071674e-4	AT2G43100	3.498628267794788	3.4133356810915985e-8	AT5G06990	2.161791108440964	3.218927045576547e-4
AT2G41990	1.79781930806478	5.157151815318923e-12	AT2G20530	0.4503476399642536	1.391595870845431e-6	AT4G17785	3.3521945754471463	1.4010967083709386e-5	AT4G01140	1.739013704924345	5.487768671071674e-4	AT3G25730	1.2860494558211788	3.421592810324601e-8	AT3G15700	2.738034194267036	3.2660009138704693e-4
AT3G52870	0.616722425921659	5.32672733625529e-12	AT5G03120	0.9399746345301534	1.3924161446004126e-6	AT1G75270	0.9390511038593439	1.4086332747913797e-5	AT3G48530	0.37138960180482866	5.493993678618955e-4	AT4G13770	4.509572876391095	3.615533498148464e-8	AT2G36320	0.4232368886348194	3.2896166668529287e-4
AT4G16860	1.0407691343970504	5.546615558326004e-12	AT1G67328	2.180143806070302	1.396006112688843e-6	AT5G08790	1.1272934472171159	1.4086332747913797e-5	AT5G51780	1.273027930671065	5.496670480442216e-4	AT4G08780	5.104075122646916	3.653470516288666e-8	AT4G14695	5.338559727791624	3.314596212706079e-4
AT5G20480	2.4418348688733627	5.761466609017079e-12	AT1G09710	0.9006925915049097	1.414285576541388e-6	AT1G74090	1.0885614427025305	1.41576383207199e-5	AT5G61550	2.0580253745521517	5.521176593139286e-4	AT2G18700	0.5281879732484582	3.696269219692766e-8	AT5G13870	0.9322458864500358	3.314596212706079e-4
AT4G16760	1.653073842431371	5.934381150465357e-12	AT2G31751	1.165902838987281	1.4253869585559673e-6	AT3G10920	0.517866296262888	1.416936075275404e-5	AT4G22212	1.1798075089631672	5.546913018292539e-4	AT4G16250	1.0917570855717718	3.7229571218087e-8	AT1G68150	1.6004282665129113	3.324131800987754e-4
AT5G02480	0.7598981812651553	5.957256641999162e-12	AT1G56210	0.8427956917474199	1.4373764746964798e-6	AT5G56030	0.7746678565874764	1.416936075275404e-5	AT3G43890	3.757589376845264	5.560363670426154e-4	AT1G69880	5.790765752461004	3.743450066754356e-8	AT4G28940	1.2162051654379125	3.350385687596219e-4
AT1G35670	0.9613997823374325	5.9957884770787265e-12	AT3G59120	2.731003030299428	1.4422542013972459e-6	AT5G49690	1.5995635935015873	1.4317863394183238e-5	AT4G32850	0.2993184156280905	5.731482238280965e-4	AT4G12490	6.691908376618681	3.858971526006004e-8	AT4G17220	1.6338851329616668	3.352748420614809e-4
AT3G16220	1.2860984672988367	6.3517144984846976e-12	AT1G08650	0.9672460466310955	1.4494965789082958e-6	AT2G45760	5.345700646147473	1.445858346531671e-5	AT3G47220	2.0309323797624317	5.732080291353561e-4	AT1G08860	4.468195075759012	4.0195461329477475e-8	AT1G11655	2.9264388851775713	3.3599118294543035e-4
AT5G62740	0.8142069093948567	6.3921845382088095e-12	AT3G20100	0.9614511923284995	1.4494965789082958e-6	AT4G01940	0.4702888049567117	1.527490966753087e-5	AT4G34138	0.32553075126966785	5.732080291353561e-4	AT5G33320	1.0318953404954776	4.042217211886547e-8	AT5G17160	0.8646527035929903	3.392243463341635e-4
AT1G51800	1.5202795809101086	6.503246786129558e-12	AT3G54770	1.7908488971016043	1.4530175738899108e-6	AT3G14620	1.5929094187882353	1.5336769708023464e-5	AT5G13910	1.473926303750784	5.732080291353561e-4	AT2G18150	9.610631479846587	4.2613502614890155e-8	AT1G21920	0.3936954891351663	3.460443898623932e-4
AT5G38210	1.1686426108668517	6.6581444339650645e-12	AT4G17550	0.8296751093657352	1.4563547883357065e-6	AT5G57180	0.5799430824676963	1.5372400279099506e-5	AT1G02570	2.163938811345798	5.759292685506467e-4	AT1G52400	2.592884385664933	4.263772313753755e-8	AT5G17590	2.951822204005485	3.4831920024781354e-4
AT5G56960	7.596007146428482	6.701941613191648e-12	AT3G19400	0.6523077403625933	1.5162949514075874e-6	AT1G23490	0.6394309991161854	1.5517292490954102e-5	AT4G31875	1.2717931839350107	5.866162075882987e-4	AT1G70170	2.2453470496362047	4.435693004599692e-8	AT1G69510	0.31296770339768043	3.4988076764701936e-4
AT1G48850	1.406064320685129	7.07059730101319e-12	AT5G11540	1.9942066572327082	1.5447477177905598e-6	AT3G52400	1.3672281104973547	1.650778017106255e-5	AT3G27510	1.6635378757761063	5.878798205187405e-4	AT4G24160	1.1793204606631162	4.6940484325814086e-8	AT3G22970	0.7743504039316799	3.500011291373144e-4
AT4G11521	5.091805009710505	7.413522568286077e-12	AT1G18880	0.9500277336993866	1.567958215002543e-6	AT4G21865	1.4467461614238706	1.662294220533724e-5	AT1G68440	0.37335013285479324	5.914585642550005e-4	AT4G12500	5.584324040009754	5.0673784651755416e-8	AT5G33355	2.46212953827358	3.50086308797824e-4
AT3G02070	0.9723936669676742	7.74583932747933e-12	AT3G06990	1.632279612729179	1.5774721962216413e-6	AT1G01740	1.176384019900467	1.6669078048296076e-5	AT5G14080	0.6856983498461641	5.960112025065801e-4	AT2G36690	1.5460235869671985	5.191090227834914e-8	AT3G11700	0.36132961266518676	3.528766307675839e-4
AT3G26200	12.149543883763613	7.951156863506712e-12	AT2G39430	1.594376447303097	1.598773074186154e-6	AT5G02240	0.47358450988491174	1.6721867159643843e-5	AT1G03010	1.9112670884410572	5.969339719165216e-4	AT1G76070	1.512422180606101	5.3846637071290434e-8	AT1G42430	0.5541332868638167	3.569769965341506e-4
AT4G39230	2.224994573905756	8.145362794082331e-12	AT2G47420	0.6891885499932969	1.633995863188662e-6	AT1G22110	2.1630141542199226	1.6764728931993166e-5	AT1G70820	0.3914109547607376	5.971884059562519e-4	AT3G13650	3.0457506594460657	5.475983306914944e-8	AT1G62370	1.343447286994287	3.5774259193429474e-4
AT3G07390	2.1638856365957033	8.170044790013939e-12	AT3G61780	0.6699386147798515	1.6456387530590147e-6	AT2G16600	0.41951147043270515	1.6853963562861532e-5	AT1G58235	0.5308560901131562	5.976638063190639e-4	AT1G21326	2.213513588794151	5.532495652143436e-8	AT5G10250	1.11446800165186	3.628800400496241e-4
AT5G24760	1.2936112195533922	8.85066958038791e-12	AT4G18910	0.5564091719615256	1.6644312149111299e-6	AT3G02360	1.0899449964645744	1.6894441320114795e-5	AT1G80050	1.0969589915830622	5.981693322720929e-4	AT4G35180	8.302769689576898	5.6001902122366875e-8	AT4G13030	0.8238159392487521	3.6317745605931516e-4
AT4G30910	1.0206507335537907	9.017093720605802e-12	AT3G23635	3.9368154791927457	1.6647657057017235e-6	AT5G59320	3.7254540268166765	1.6967596204780595e-5	AT2G23400	4.451944792036721	6.002187534352607e-4	AT3G09350	1.5487706330123816	5.6517023462084246e-8	AT2G23400	4.533585428943655	3.63234614948244e-4
AT4G01010	3.639649231115514	9.278310559167602e-12	AT2G17450	0.5858776251275433	1.6778430587085672e-6	AT5G23060	0.5719731942675335	1.7100769350879444e-5	AT5G44585	0.992769419032927	6.002187534352607e-4	AT2G31955	0.9138421875090356	5.914239164389344e-8	AT4G00130	1.786738682000449	3.6496285070549924e-4
AT1G18390	1.2667917406111924	9.350656121932785e-12	AT4G23820	0.495719268279336	1.7435364192380427e-6	AT1G74950	0.6121348856664586	1.7380506022133422e-5	AT1G69526	0.9210390660453549	6.102727588828216e-4	AT2G22500	1.656271099020113	6.018562554776131e-8	AT2G46410	1.341710283804582	3.704436607533075e-4
AT1G80380	0.5481039060723094	9.604044634642298e-12	AT4G20820	1.0707215915545347	1.757620613642811e-6	AT3G19620	2.439136799834497	1.786202808078986e-5	AT1G12710	0.5904620937020758	6.115739009895796e-4	AT5G64890	3.3252718398868635	6.206810764854446e-8	AT3G21710	1.016668708509004	3.712356987783271e-4
AT1G66480	2.337128884843434	1.0388813909819827e-11	AT4G04460	1.8249391079487813	1.762997634025755e-6	AT5G26340	0.9576195108596386	1.812520926280019e-5	AT1G26820	1.6757809895313713	6.148427239566554e-4	AT5G61890	8.280843871986933	6.40375674939012e-8	AT3G01730	2.397965300439193	3.7330629096671584e-4
AT4G17720	0.9064537624888614	1.0764343906739467e-11	AT1G80280	0.8493792570466128	1.8721463950263094e-6	AT1G54050	1.1694039790192472	1.827434527529584e-5	AT2G25680	1.4314485776925003	6.177759777823183e-4	AT3G63380	1.8291423098815236	6.41352836789105e-8	AT5G51780	1.2849231747593168	3.7749630249440426e-4
AT2G30720	1.228055513973758	1.0948695953569423e-11	AT4G23410	0.9025933520843851	1.8771028803505218e-6	AT2G44480	1.6929352551192687	1.8526463592446138e-5	AT5G52250	0.5887522658924197	6.218246265621395e-4	AT5G13080	1.825793016250654	6.450515661927458e-8	AT5G18980	0.7116843603880514	3.812195308830039e-4
AT4G11010	0.5442781410601687	1.1344432229495454e-11	AT1G64210	1.9780586681876056	1.9137268794843197e-6	AT4G26630	0.4298363294123199	1.897023822999533e-5	AT1G26360	2.331877469062083	6.218639985759029e-4	AT5G51440	1.5349731088048104	6.529410347110312e-8	AT5G22940	0.6234817959703318	3.830751332613911e-4
AT3G51920	0.8757519796220161	1.1598313715017176e-11	AT1G12330	0.5541724089003921	1.9635343518473215e-6	AT3G44205	1.3303155705865655	1.9020780023309386e-5	AT2G04240	0.3773346978814037	6.246738660330853e-4	AT1G80300	1.0500266784796077	6.646730272439603e-8	AT2G05440	1.060793048011582	3.849741104073656e-4
AT1G35260	1.3802522234916472	1.1664075019539841e-11	AT1G72970	0.637401736451436	1.970187414405041e-6	AT1G14810	0.630362280092134	1.9569344216678976e-5	AT3G48115	0.8565057848993123	6.34463599077045e-4	AT4G18205	1.2027609381345288	6.646730272439603e-8	AT5G10280	1.2436370369077618	3.8572713382049715e-4
AT1G57770	0.934124125866877	1.1664075019539841e-11	AT2G21660	0.5335201404967346	1.9723777684865317e-6	AT2G04040	1.2807860869268222	1.9569344216678976e-5	AT1G14240	1.6393852481115618	6.530061200510812e-4	AT3G13310	1.5141067257620546	6.667955574214062e-8	AT5G60060	2.474208097724053	3.872857753693615e-4
AT5G24810	1.135197695592557	1.1941120314068929e-11	AT1G69160	0.6231491706635318	1.9788013801235947e-6	AT1G75290	2.7899781377391246	1.9723582836257586e-5	AT5G49720	0.26114352158463533	6.530061200510812e-4	AT5G28830	0.8827560804253405	6.874043630139682e-8	AT2G30930	0.7796836453222563	3.9166442906011145e-4
AT3G06483	0.5362993506358165	1.3462996052493879e-11	AT5G05170	0.37661781479798045	1.9789105143206126e-6	AT5G53660	5.390941843698699	1.9723582836257586e-5	AT1G47610	2.444188287662748	6.618258196059739e-4	AT4G04220	1.8999954905551752	6.905664940394411e-8	AT5G14690	1.2994672842262514	3.926404903347784e-4
AT3G22600	2.974675251358307	1.3552197160006704e-11	AT1G68520	0.4218848081581892	1.9907452554281584e-6	AT1G14430	0.8600666928999621	1.9887460007417796e-5	AT2G20080	1.917714794809812	6.653513269930151e-4	AT2G32200	3.76991131800199	6.929118752064661e-8	AT1G22440	1.1344502277631812	3.949934292304926e-4
AT1G78410	7.309223782308076	1.360542354047783e-11	AT1G65090	3.2941399851933197	1.9923324177067915e-6	AT1G69960	0.386734363487077	2.0451734756615455e-5	AT4G30670	1.7401549400812413	6.668627482244173e-4	AT4G23180	1.4924627019939607	6.929118752064661e-8	AT5G51600	0.8711331040993322	3.949934292304926e-4
AT5G33320	1.2273115994290822	1.3771431561758672e-11	AT1G20160	0.970845420544205	2.0193610324586876e-6	AT5G38900	2.837787877331962	2.0562614041931387e-5	AT5G58090	0.4502415037502112	6.758945883576927e-4	AT2G30550	1.352787528699797	6.995275474261262e-8	AT5G16250	0.538763537362674	3.9555202792720994e-4
AT4G39540	0.7085664663646601	1.387369208581667e-11	AT1G09250	0.7271044373510117	2.055802535697039e-6	AT3G57280	0.7712306022573324	2.0618886832707447e-5	AT4G22080	2.713736382611971	6.764393342912972e-4	AT5G52810	1.2982552638285978	6.999683595215032e-8	AT4G08160	1.2881067703209552	3.959525023171417e-4
AT5G11670	1.6146278476383615	1.4150183754189476e-11	AT4G24280	0.4075624692344066	2.061588912569967e-6	AT3G56500	3.1399150289975712	2.1541218314654033e-5	AT3G48940	1.9360827040840944	6.768257324655077e-4	AT5G10100	2.0720735114396773	7.010087361331971e-8	AT1G48280	0.7289038868437926	4.057454785744527e-4
AT1G55850	1.6567117439585715	1.4346494953132328e-11	AT5G01800	0.3874586753740687	2.0768723677997115e-6	AT2G33710	1.3383538214889839	2.1721075163725945e-5	AT4G30450	1.1767791577786832	6.80618567891575e-4	AT4G13180	1.2317189973166869	7.106760131816052e-8	AT5G34940	1.0634486045889147	4.057454785744527e-4
AT2G30250	1.109499755924601	1.4346494953132328e-11	AT5G66460	1.2181150186375862	2.0851982643883866e-6	AT2G42690	0.7694781341635536	2.193125145664388e-5	AT2G12400	0.6442653666581273	6.872306714469635e-4	AT5G03630	1.3705405338320549	7.7241300934047e-8	AT2G42850	1.9474489386967724	4.0936377583453127e-4
AT3G60140	1.7266136705280197	1.441250676417256e-11	AT4G30450	1.5128565422469722	2.1156009550487335e-6	AT3G29000	1.9725970562537918	2.2289784042639978e-5	AT4G33330	1.1997335109838254	6.878613611082835e-4	AT5G26220	3.5413309372119057	7.82489253315186e-8	AT5G65158	3.1105356836417233	4.118731650947293e-4
AT3G57530	0.918190465986922	1.4924204935657196e-11	AT1G55290	2.9556039178946283	2.1171534466430396e-6	AT5G38850	0.7271825714988349	2.2413981335332894e-5	AT1G76990	0.5196620386820936	6.928412958600513e-4	AT4G15120	2.2725579852610047	7.929229949747936e-8	AT5G13150	1.9035590818807921	4.1204702491865136e-4
AT5G51190	2.307461915091712	1.5418866948886534e-11	AT3G13224	0.5578859662946071	2.1634440460599714e-6	AT2G02930	2.007892155750888	2.2426106202878904e-5	AT2G41150	0.8153573504914358	6.946479269722487e-4	AT5G49700	1.537482828386129	7.977896863201734e-8	AT3G44326	1.4335437819285988	4.1704160113545787e-4
AT4G40080	1.3168756324347686	1.5521430204476e-11	AT1G06110	0.5248912741578421	2.1718739036620784e-6	AT2G23170	1.1767949072495354	2.2426106202878904e-5	AT4G07820	1.338517848127683	6.969902792075484e-4	AT5G48400	2.6021890461874255	8.04526929343536e-8	AT5G65020	0.5698953384684351	4.214809467784746e-4
AT2G37710	1.5264575100862892	1.572396433714798e-11	AT5G43920	0.6889297047459019	2.179963203900732e-6	AT2G39080	0.36498282389578013	2.2426106202878904e-5	AT1G13450	0.39750243672589597	6.97385943413285e-4	AT1G35350	1.116915694473445	8.173503240724261e-8	AT1G20440	1.0693094769206382	4.2406952476995206e-4
AT4G15130	1.1229261604537726	1.6104143905515707e-11	AT5G13140	0.44173919839108955	2.1958203234054746e-6	AT5G13900	1.7173911845613448	2.2926492806364916e-5	AT1G22880	2.2850434080751745	7.050359104671646e-4	AT5G44260	0.90012246063337	8.244100241638932e-8	AT1G24120	0.5577162693890718	4.277422626132973e-4
AT2G43120	1.9575811436728627	1.6137452266561422e-11	AT1G48480	0.5126933616624925	2.2019833818606274e-6	AT3G18490	0.7889325469283058	2.3282205547267827e-5	AT3G25790	1.7776275625718656	7.13496738279641e-4	AT1G75170	0.951136654541142	8.392988212217446e-8	AT1G11545	0.5259975997162282	4.340421850565271e-4
AT1G28520	1.0949550468291733	1.6385710118126312e-11	AT3G12650	0.6129481201695349	2.231292787030161e-6	AT3G44190	0.8271356964996137	2.331101235420856e-5	AT4G05330	0.6993414702086654	7.188781270166516e-4	AT1G27970	0.6182028124594572	8.39894783146774e-8	AT1G62710	0.8259662417570551	4.353723520503298e-4
AT5G53050	0.825174183382998	1.6477667004818658e-11	AT2G46800	0.48338954864815126	2.2732492326311534e-6	AT1G21550	2.010027527774875	2.3590917993564454e-5	AT1G73280	1.2243334699942343	7.19133005578511e-4	AT2G20900	1.311458817062179	8.444041160426165e-8	AT2G26080	0.3949062375608409	4.3782817287825525e-4
AT3G47570	1.939215768660309	1.7132340854540267e-11	AT5G65890	1.1505475040809992	2.3164227770438076e-6	AT1G27950	0.5022782082507407	2.3704484716737104e-5	AT3G48340	1.9214323945702088	7.201758352318717e-4	AT2G38340	3.5861002152473356	8.55683670750517e-8	AT5G13930	0.858415745453978	4.3782817287825525e-4
AT2G22300	0.9637617112914383	1.769229914873004e-11	AT2G28670	1.290183822941406	2.3171796593854924e-6	AT2G20900	1.072872735060194	2.452580318674458e-5	AT5G14940	0.9904595788294572	7.259963154676275e-4	AT4G16660	0.5814860195495786	9.118971135238301e-8	AT2G41990	0.941311267959954	4.3783836894882995e-4
AT3G28910	0.7153893730642052	1.8422061790742593e-11	AT1G10380	0.7451520640974589	2.3704994678889554e-6	AT3G09250	0.6754454266507101	2.5654032578920717e-5	AT5G66870	1.6878672967947699	7.262510883460641e-4	AT3G10120	1.314800215823255	9.248803327062318e-8	AT5G37478	1.8535059382582366	4.38652522121401e-4
AT2G15220	2.095835065534226	1.861083305950734e-11	AT1G59850	1.6220028741671426	2.4079180752986938e-6	AT1G01560	2.2752500399929336	2.5726309904098207e-5	AT5G34850	0.28243377773349765	7.329685955769053e-4	AT5G57660	0.5354396747734161	9.582395110082753e-8	AT5G08480	1.4380687062894264	4.3903075268078855e-4
AT5G44580	1.281587965225438	1.9018165105196814e-11	AT1G56330	0.39358910732208646	2.434381235245593e-6	AT4G36030	1.175021162482739	2.5929764689508165e-5	AT1G60800	0.29025798296949856	7.364655650966935e-4	AT1G18890	1.0658004682100242	9.78053966805781e-8	AT5G24030	0.6750308744149384	4.3903075268078855e-4
AT5G44720	1.5684603392988687	1.9073281019841177e-11	AT5G54300	0.6289324800985835	2.4413799877094324e-6	AT4G24510	0.5802043592383016	2.6288422708738272e-5	AT2G39040	2.8178195046404944	7.430819359177863e-4	AT5G06870	1.5437406134267018	9.950233641551178e-8	AT4G37050	1.6540770210033473	4.427518696824317e-4
AT4G02330	2.0688125396754904	1.9350263898685032e-11	AT4G15740	2.273501185035341	2.466945457115014e-6	AT5G15640	0.6420279901338065	2.668841484256745e-5	AT3G22400	0.7695038267111614	7.615223723048217e-4	AT3G25070	0.6582739041861655	1.020495227215139e-7	AT1G67030	0.9825617895380261	4.435292135797244e-4
AT4G26910	1.4360198217685354	2.0209864902912707e-11	AT3G54890	0.5752716907970764	2.4830521652426915e-6	AT3G15500	0.788700889280583	2.6769116389540418e-5	AT5G47720	0.37855984508320023	7.659515462670366e-4	AT5G37850	0.6479813864756994	1.0277916301233977e-7	AT5G57540	2.9349228572880692	4.447520243516711e-4
AT4G23030	2.6447491810536476	2.1275511134062826e-11	AT2G43970	0.42839328117876574	2.5179357620243674e-6	AT1G62420	2.7904105169132016	2.67738471650042e-5	AT2G45620	0.25786496709885565	7.684883869820859e-4	AT3G08690	0.6389856380783467	1.0320898724511204e-7	AT3G27210	0.778747865419364	4.459158780136925e-4
AT5G14700	2.909484570402865	2.1275511134062826e-11	AT3G58710	0.9614031218082382	2.52895569742243e-6	AT2G01379	7.059095108614247	2.6961726039554464e-5	AT3G60490	1.0036240164207806	7.687673156196728e-4	AT3G53810	1.2945035199335961	1.0320898724511204e-7	AT3G52460	1.7520130894070107	4.459158780136925e-4
AT1G10700	1.4941171732710734	2.1568344993271174e-11	AT1G10960	0.7694491594717219	2.534996216671237e-6	AT4G19520	1.1927744532294686	2.7329205874739706e-5	AT5G14020	1.9275659565404657	7.889069189791185e-4	AT5G14730	1.3751249640182122	1.0402156503481474e-7	AT3G52820	1.9005585013941	4.4705463041997925e-4
AT4G20000	2.477381505516532	2.225349429961264e-11	AT1G74560	0.4788542027006601	2.538842260919013e-6	AT5G53560	0.549734175243843	2.73897577717267e-5	AT4G11210	2.649607616865702	7.892525658532258e-4	AT3G26220	1.132666982745524	1.0603063481490709e-7	AT5G10130	2.2388750283469325	4.4920076417701086e-4
AT1G68690	1.5688885539919666	2.26952191276851e-11	AT1G75750	1.6452084485606735	2.5908143229665352e-6	AT1G18900	1.0388339402276636	2.7728919169444957e-5	AT4G37340	1.9598182953146466	7.937523589290551e-4	AT1G28380	0.9593719394254432	1.0642424532755668e-7	AT3G01550	0.8065509903097133	4.4958969953568634e-4
AT1G32940	1.4760075965205022	2.316733767032547e-11	AT3G04880	0.5222256977667078	2.5967941223192975e-6	AT4G39210	2.1096988017384977	2.7728919169444957e-5	AT3G52570	0.561139099432441	7.99839094481576e-4	AT1G27350	0.7057074568873044	1.089133916753794e-7	AT4G06534	1.7638424773983872	4.6199448072589753e-4
AT3G55410	1.0903181271940432	2.316733767032547e-11	AT1G19960	1.2581602320191063	2.597787205732707e-6	AT5G19290	0.6984350586857834	2.805407483832487e-5	AT5G28770	0.5191336750888706	7.999753241552061e-4	AT2G37940	0.9931193865638306	1.1091372472223133e-7	AT1G69240	2.310411730805204	4.63252977213229e-4
AT1G64400	1.7147124422384088	2.3526359450221993e-11	AT4G38380	1.040734994429636	2.657251299435837e-6	AT5G24770	2.066858425874434	2.805407483832487e-5	AT2G26370	1.7004964833179794	8.038544765562008e-4	AT5G51465	4.078392098679077	1.1278562589262248e-7	AT5G03510	1.080079574805441	4.6618605992713e-4
AT1G77810	1.4339096311175297	2.3883614546781182e-11	AT2G29670	0.5847796846888805	2.6587636246694665e-6	AT5G57610	0.7263218016402193	2.805407483832487e-5	AT4G17730	0.42255117518218477	8.044100009660295e-4	AT1G59740	2.0105276935405034	1.1436856942116488e-7	AT4G23420	0.8549304609569074	4.666606842834575e-4
AT5G51465	9.47396871698298	2.4137563967643928e-11	AT1G51400	0.5780020635269951	2.6616045577466748e-6	AT5G63680	1.1950538849799164	2.8195359501963894e-5	AT3G53210	1.1929639378432348	8.08149486747279e-4	AT2G05380	1.9957821033833165	1.1517603635218663e-7	AT4G39795	1.1818459325839397	4.6872188369805555e-4
AT1G66760	1.0786780924621135	2.4972055123608813e-11	AT5G04130	0.6110071362793226	2.689620584087869e-6	AT5G22580	1.8504874326157332	2.8247329808024294e-5	AT5G22890	1.250020055501308	8.091069529459085e-4	AT3G01990	1.9282310907606792	1.210820644170891e-7	AT4G26580	1.242077122409659	4.707790555704753e-4
AT4G28350	2.574603495905131	2.5973604142631417e-11	AT1G74070	0.7337211592076635	2.6948263202725432e-6	AT4G19970	2.9279399547683407	2.88472491584476e-5	AT1G30990	2.2516373466275685	8.11469903497231e-4	AT2G32250	1.0250324259148416	1.2172221080757217e-7	AT1G28400	0.49306568294829206	4.7112570818633713e-4
AT4G24040	1.3341258189282217	2.6198016306084543e-11	AT3G60340	0.3791515237100249	2.751317189303982e-6	AT3G18830	1.1456903151245454	2.9240907928862312e-5	AT1G80180	0.5222626251822958	8.230807736626773e-4	AT3G54110	0.8558524164962147	1.2172221080757217e-7	AT4G12050	1.7863353375766773	4.7331480733808735e-4
AT3G15030	0.7360198698191631	2.6872162880734777e-11	AT2G47860	0.985706847674771	2.7574892814597532e-6	AT3G45780	0.7452494700118839	2.9240907928862312e-5	AT5G24140	2.3084211713103793	8.230807736626773e-4	AT4G37610	0.5361717434034569	1.258153085802139e-7	AT1G66800	3.2200540081509703	4.7654312317884035e-4
AT3G60120	12.4444158583773	2.6892239372744115e-11	AT1G32560	2.9109934830127027	2.758635648292664e-6	AT5G54190	3.8833534356230834	2.9240907928862312e-5	AT1G49450	1.2431269032932901	8.301317413483911e-4	AT1G16300	1.249944334846466	1.2607837236663805e-7	AT2G26420	2.121531327317598	4.7654312317884035e-4
AT5G26220	4.626730566569539	2.7470710527323523e-11	AT1G70260	3.580670291613788	2.7759174117887928e-6	AT5G05340	8.557634691791947	3.028790169996992e-5	AT1G16170	0.5398745415364609	8.323257389974227e-4	AT1G02400	1.8167568797242424	1.279932937833391e-7	AT3G44320	0.6671091269228768	4.869140656803088e-4
AT2G29480	1.7473540099944849	2.7607563012294748e-11	AT1G74930	1.8606532259461532	2.8216347883093277e-6	AT4G08870	1.1455017203985627	3.0305210433710325e-5	AT2G37130	1.4189247852146363	8.323257389974227e-4	AT3G18080	1.0307857459885652	1.3237066871028363e-7	AT4G07960	1.0573896226889954	4.878760460010743e-4
AT1G77760	0.6841519574979895	2.8338560230420567e-11	AT2G42350	0.903666669561653	2.853302966772187e-6	AT2G40370	1.746616684404141	3.0843511727120784e-5	AT3G16430	0.42321933358741887	8.384159465979213e-4	AT4G23220	4.184992092488562	1.3388003196049435e-7	AT3G24210	2.145994851386102	4.9175413181462e-4
AT4G18253	7.3698544731616895	2.9180553249993684e-11	AT3G25290	1.0825198477879376	2.8578986382958522e-6	AT1G74000	1.9269626408535863	3.2454709701091045e-5	AT5G48560	0.9119622198217565	8.406705126088776e-4	AT1G59950	8.40173767878564	1.43945149966499e-7	AT5G04890	0.9547730967294836	4.961127905193662e-4
AT4G39960	0.7703989414290808	3.020969297215179e-11	AT1G79760	1.6505034942809438	2.9261610721565824e-6	AT3G12920	0.6284657192360225	3.2454709701091045e-5	AT3G23510	1.7665388261363961	8.536315748857025e-4	AT5G27600	1.097742979901187	1.4463365633084897e-7	AT5G19780	0.3942672290928464	4.978094494951526e-4
AT3G06510	0.7253053070403495	3.0333312402497116e-11	AT5G05710	0.8208360454418148	2.9450216153047806e-6	AT1G10310	0.7053640269163665	3.303675652969795e-5	AT5G54300	0.48474618662106683	8.543708082855228e-4	AT4G34150	1.4333942880114434	1.465052009515274e-7	AT1G80120	1.187323196146467	5.033049499758416e-4
AT2G23680	2.6670158701482674	3.2107569890607754e-11	AT3G54260	1.2118740071375647	2.9574091861161434e-6	AT5G38710	1.200078108194711	3.303876409337854e-5	AT5G18680	0.3279150527742956	8.596106448449539e-4	AT2G26440	1.735333082467148	1.4956837757469417e-7	AT4G22160	0.6544203541744613	5.037311847613272e-4
AT4G11470	5.075200644923139	3.217534276322967e-11	AT1G79560	0.5136431911820403	2.960577765634878e-6	AT5G55070	0.7089455435728328	3.330208636339126e-5	AT1G44800	0.6657125973491999	8.639904022088823e-4	AT1G72930	1.3337944718570491	1.4979931004708237e-7	AT3G25500	0.46320194537365894	5.069762148660472e-4
AT2G22400	0.6262771964281247	3.225622224053477e-11	AT5G61660	1.0070945073961062	3.0265725096068352e-6	AT5G15845	1.7537456914485112	3.331921563606057e-5	AT1G35330	1.5191776359324791	8.657141492300239e-4	AT3G07370	0.8045447670160716	1.5110759646166585e-7	AT5G19740	0.6686896615478065	5.137609951947148e-4
AT3G49120	1.797455250796162	3.2508018719095926e-11	AT1G75130	0.674572717290765	3.0332134853214314e-6	AT1G62540	3.8971160267317546	3.349685215048921e-5	AT1G70290	0.2625249574323737	8.657141492300239e-4	AT1G77760	0.5611445719135887	1.5174861357604349e-7	AT1G58440	0.3141801424871489	5.23465734179818e-4
AT1G52200	1.2524497191508115	3.334184917448241e-11	AT1G67330	1.1922949533807523	3.0799571422210365e-6	AT2G29090	1.150800893057023	3.36893181737992e-5	AT4G33880	2.092514719401422	8.657141492300239e-4	AT2G29990	1.6749644029658894	1.54445476247687e-7	AT5G48110	1.112402053856106	5.274624159021515e-4
AT2G41090	1.4964132098748506	3.3378509637590025e-11	AT3G52500	0.48616206059453554	3.1333752935434847e-6	AT5G35735	1.6873333366157226	3.374888484267203e-5	AT5G01720	0.33381886623514895	8.717437893313348e-4	AT1G57990	1.1654220329665907	1.544584247602714e-7	AT2G16230	2.1664664516852135	5.283906587207486e-4
AT1G29690	1.0881197151758089	3.433492559082453e-11	AT3G11050	1.5623974321546303	3.2715327310124223e-6	AT1G14540	2.1326427108571324	3.473755789749818e-5	AT5G14690	1.2486565523483457	8.717437893313348e-4	AT2G05940	1.0886802579218855	1.565801772435359e-7	AT2G47440	0.380651623279295	5.334658123167734e-4
AT5G27520	1.1316774703027292	3.504507807015449e-11	AT2G33460	2.716771339810972	3.27250987633479e-6	AT2G27389	1.5444857608632472	3.5040612161660227e-5	AT1G74210	0.6455761815890887	8.74977583613981e-4	AT1G29120	0.9969358296952513	1.6125832526222916e-7	AT5G04810	0.30426645509013645	5.359991920097238e-4
AT2G42360	3.2087313573626717	3.717977198143432e-11	AT5G15170	0.6502377899009557	3.282040414530697e-6	AT3G52880	0.582784967756635	3.512831172535905e-5	AT3G26770	0.7897407739159608	8.835653589474061e-4	AT5G44070	1.0007826161606714	1.634263871646878e-7	AT2G31360	0.4613431027875795	5.360372369164753e-4
AT5G19890	5.399778334503136	3.9187704576801476e-11	AT3G03500	2.516011807485187	3.3433636350396127e-6	AT5G13080	1.4479678352766956	3.521478911966089e-5	AT4G21215	0.8378069803316526	8.835653589474061e-4	AT2G28630	1.256175354628304	1.659123104773763e-7	AT3G23890	0.8617038991955787	5.360372369164753e-4
AT4G23250	2.364133044948898	3.939273638692682e-11	AT4G25420	2.2614683087000325	3.3588479947264694e-6	AT1G62380	0.7485244440655476	3.541101185547097e-5	AT4G26288	1.1214063013958435	8.8424016772023e-4	AT1G67920	2.011161193632956	1.6849325881282172e-7	AT5G20790	1.7620100192456722	5.370942722444184e-4
AT1G70530	1.21203618594179	3.998775440104906e-11	AT2G46220	0.38222304737895874	3.4341183385146057e-6	AT5G25170	1.0915428912935832	3.632116664847783e-5	AT1G23120	0.49328200535965366	8.907514671974775e-4	AT1G23730	4.2977539465529775	1.6941432180811653e-7	AT5G15350	0.4403623792558268	5.374130942706304e-4
AT5G24090	1.0522855520662686	4.021004111214764e-11	AT3G56330	0.9816969813779928	3.4341183385146057e-6	AT5G39120	6.095715513298375	3.669536604971604e-5	AT4G07960	1.0275466236828597	8.928711549275155e-4	AT2G44460	12.018721148156576	1.7039323463606466e-7	AT1G55330	0.6888392421889272	5.419053134202819e-4
AT1G13990	1.3173487952831964	4.0398285752923655e-11	AT5G25240	1.0249992666524856	3.48773908152326e-6	AT2G35410	0.3453995263744106	3.694444218545327e-5	AT5G25770	0.6970274739757134	8.936994603734714e-4	AT1G33790	1.312307647450983	1.7171711141073957e-7	AT4G12545	3.3491647871249564	5.423065532902515e-4
AT5G02780	4.919724306152602	4.061315177461516e-11	AT1G54200	1.2415676686010944	3.5188046926345282e-6	AT5G13170	3.706092799219177	3.721338955162466e-5	AT2G29660	0.4581265763937226	8.945104648416135e-4	AT5G03610	2.1201360791531654	1.7278125542326481e-7	AT3G43890	3.7174140846842216	5.441784981080069e-4
AT1G07128	1.8001377646560774	4.1744437898840243e-11	AT4G08590	1.1803366137993263	3.545542944843505e-6	AT2G41835	0.99371694196898	3.729845830118087e-5	AT5G49900	0.8116108716812223	8.945104648416135e-4	AT3G53180	0.5641147004160552	1.7323178474070197e-7	AT3G59120	2.128585145172416	5.441784981080069e-4
AT1G23360	0.8955195898986966	4.234829804873406e-11	AT5G13990	2.344353947107588	3.574949804236195e-6	AT1G67920	1.6053412292033262	3.762449943794334e-5	AT5G10280	1.191514571731533	8.973811683391798e-4	AT4G08390	0.81184510679849	1.7454111846389285e-7	AT3G01680	0.4130009586505082	5.455858870099146e-4
AT1G01790	0.6741764464524062	4.257441451266201e-11	AT4G11240	0.5657200312923679	3.5824814330777876e-6	AT2G45220	2.1462579088265175	3.770265132124744e-5	AT5G01050	1.2303081784424104	9.036402486983741e-4	AT3G63010	1.0826281807322828	1.7673324336616843e-7	AT1G15690	0.2869189620346851	5.500571872706386e-4
AT1G27770	1.0989434149233948	4.291951858995138e-11	AT1G21350	0.588047744851544	3.6471153407330155e-6	AT2G34070	0.7848316686655848	3.798320013240928e-5	AT5G18600	0.6162416143479293	9.119165967539008e-4	AT3G22600	2.3887921783317028	1.785040976550796e-7	AT3G46320	0.8234088439441211	5.549088082692636e-4
AT5G06090	4.165629177926987	4.450629837868508e-11	AT3G14060	1.8769667329065076	3.655097503100571e-6	AT1G36370	0.9226480566765242	3.823186258568169e-5	AT3G45700	2.4126750548166997	9.199200732559322e-4	AT5G25940	1.1058924511257688	1.857682724411838e-7	AT1G72730	0.9018502673401058	5.571482077840551e-4
AT4G04540	9.27293507211809	4.640456750663781e-11	AT5G42220	0.48163362219333733	3.6971112934491565e-6	AT5G13280	0.6786532576844159	3.990854615464339e-5	AT4G02370	0.4409260199313535	9.255842316279151e-4	AT3G09390	0.7323740524539802	1.9120747621110709e-7	AT2G34655	5.557800661889327	5.571482077840551e-4
AT5G12480	0.8875624609771212	4.7768064117159724e-11	AT3G02540	0.3745126378078886	3.7286440851649846e-6	AT1G55920	0.9208386110659469	4.05329914558615e-5	AT4G16880	0.6968108529917274	9.255842316279151e-4	AT3G59900	1.748685630732943	1.9120747621110709e-7	AT1G53610	1.9683145455380215	5.584621668209116e-4
AT3G59660	0.9112994873937743	4.9458048660954346e-11	AT5G01670	0.7927737854674975	3.7286440851649846e-6	AT1G67070	0.6976292588838943	4.103106147653267e-5	AT1G77130	0.5330655661355885	9.297993913134093e-4	AT5G28646	3.5972325632239768	1.9780077145836227e-7	AT5G59520	1.580057812789026	5.607914084410066e-4
AT1G67970	1.1023080852349578	5.0409354389566214e-11	AT1G03360	0.8101348071701795	3.803815860471739e-6	AT2G47780	4.475723786562229	4.132787775294328e-5	AT1G51170	0.5770452929300124	9.301303492851136e-4	AT2G41230	2.5589048784277373	2.006578776526965e-7	AT1G50520	1.1709449649783688	5.727920826060036e-4
AT5G39040	1.109121661031319	5.159985242182109e-11	AT4G02220	0.6996594272855766	3.803815860471739e-6	AT2G30490	1.0193271898487246	4.171199073257413e-5	AT3G61580	0.34948721429341595	9.301303492851136e-4	AT3G15210	1.3881736156422317	2.0090811597036545e-7	AT1G57820	0.929449456146421	5.768617159673691e-4
AT3G23560	1.320175994013759	5.222331809749603e-11	AT1G31120	0.6395667268972978	3.838134770523439e-6	AT1G18890	0.8530257489009211	4.17215292176276e-5	AT1G08990	1.2572194489200506	9.345638701119023e-4	AT1G34315	1.455964765182709	2.041040863646384e-7	AT4G22120	0.5845925714697392	5.795600554988398e-4
AT5G10980	0.6351126038431141	5.309329358058393e-11	AT4G37450	0.7408225477802751	3.8397941279963924e-6	AT1G14260	1.9924708995123106	4.340332355242617e-5	AT2G41440	0.6449043436187936	9.373420938913957e-4	AT3G04000	2.035138413542968	2.2110522444658847e-7	AT2G40320	1.2451910521341971	5.803485462820176e-4
AT3G13950	2.7808751216814875	5.3129839560306e-11	AT1G72500	0.5376926916741609	3.8532200630425925e-6	AT3G51895	2.446231235674358	4.3583407527642064e-5	AT1G12140	0.4114905714517206	9.400640987630869e-4	AT1G19380	1.2601117388193057	2.29096614572056e-7	AT4G15910	0.6999324974652601	5.823280227356069e-4
AT1G76690	1.6595681884414781	5.4316555916231925e-11	AT3G21330	0.993467960388483	3.977136024249238e-6	AT4G09500	1.7421424111434212	4.3991526315253965e-5	AT4G37010	1.2333384875303557	9.463080350608384e-4	AT2G02390	1.043272087895606	2.308592375255137e-7	AT4G30200	0.3445061585962279	5.874830561687581e-4
AT3G07720	1.0033784764088025	5.4877709023687924e-11	AT5G61250	0.9115930264571236	3.999522204167462e-6	AT1G56423	0.6419965761323893	4.412382878694217e-5	AT3G13440	0.45389260634109047	9.493332479383685e-4	AT1G68410	0.6375963117446763	2.3260251928945227e-07	AT3G06210	0.6057941535534992	5.881020643228343e-4
AT5G03630	1.6130762940109165	5.6608876502152195e-11	AT1G16920	0.6003699574199076	4.077995105219775e-6	AT2G20142	1.8763065140278958	4.413501845764303e-5	AT1G79580	2.0339521485194947	9.687428203322085e-4	AT3G55840	1.9597025207204188	2.3860141449562415e-7	AT3G44200	0.5373666395948061	5.893135833854456e-4
AT5G28840	0.4948527892927404	5.885281164772694e-11	AT1G17620	0.6167706399410454	4.148071382915229e-6	AT5G40760	0.742650845993223	4.4260322902587894e-5	AT1G79270	0.5596109875067447	9.706358201845182e-4	AT5G46470	0.955848989597846	2.4260881921892057e-7	AT1G18420	1.7377517113533505	5.89726572287672e-4
AT4G19460	3.3966372684919754	5.88654642956824e-11	AT1G23205	1.5723004482637915	4.148071382915229e-6	AT5G59480	0.6877710320182914	4.4260322902587894e-5	AT2G04170	1.699566235223898	9.709592037313914e-4	AT2G25450	0.5682584325123539	2.5347010404755265e-7	AT4G28410	1.4835563039346298	5.91712608253008e-4
AT1G20696	0.6295377368117552	6.149530833506345e-11	AT1G23390	0.5255298866029083	4.1737907961124705e-6	AT5G54960	0.8088726087840715	4.438637907772482e-5	AT5G52830	0.886331416482241	9.72487085128771e-4	AT1G65500	5.258602005716166	2.5569697763253253e-7	AT3G55150	0.9517826922178637	6.01813450114886e-4
AT2G46450	1.5573590333267175	6.157047980141386e-11	AT1G80870	0.9407730597121632	4.1764603331572175e-6	AT1G09913	1.778471538846694	4.4650430412028766e-5	AT1G10682	0.7243857905198228	9.757144820867158e-4	AT3G48000	0.7571888384092125	2.567452555269567e-7	AT4G27400	2.280449976892739	6.058431705344051e-4
AT5G46780	0.8716732513745603	6.243546935283686e-11	AT4G31840	0.820869166432884	4.1764603331572175e-6	AT1G22840	0.48982141489115594	4.560021152729809e-5	AT5G60580	0.38471532252505175	9.767246827495537e-4	AT1G67060	0.9476622583658422	2.584051797611179e-7	AT1G70410	0.39017534316097346	6.137641636897818e-4
AT3G53540	1.1437837964981248	6.320308904002417e-11	AT4G15330	0.9716538563092805	4.18297058944011e-6	AT5G58710	0.4438197984425503	4.589546351179758e-5	AT4G20110	0.9529522378434334	9.77931081248606e-4	AT1G61550	5.61439705806575	2.585387599821115e-7	AT5G13910	1.4475038731717986	6.247997486785907e-4
AT2G36220	1.6704062412091407	6.407864666537318e-11	AT5G58220	0.5558293869659181	4.222901859705185e-6	AT5G39050	1.3692182813336913	4.6967550272459786e-5	AT4G32410	0.2294339095874887	9.835809431196197e-4	AT3G53600	3.66021153140766	2.5980577901300125e-7	AT2G40900	0.6887462004398192	6.291034876468893e-4
AT4G21865	2.2385290927302264	6.580873299866575e-11	AT1G10740	0.4296658267382849	4.30403830528453e-6	AT4G01010	2.2858124742659127	4.7176289513311115e-5	AT4G04990	1.275966517116672	9.887125561467178e-4	AT2G27389	1.876580429649086	2.608730037506962e-7	AT1G28470	1.0779636769970842	6.301217810686398e-4
AT5G03900	0.7008805502848765	6.610548399539551e-11	AT4G34670	0.6114111722260103	4.361350752513456e-6	AT3G28340	1.6092960531327063	4.750782860141068e-5	AT3G14540	2.9731208489125804	9.92294912230873e-4	AT5G40850	0.6714052334434768	2.639599107305243e-7	AT1G73620	1.8329100019218783	6.344518619396261e-4
AT5G04930	1.454262186215905	6.743958826853563e-11	AT3G16800	0.6331419777972183	4.432753902390344e-6	AT1G27130	1.107978521986572	4.77572777811427e-5	AT1G26970	1.6502516334335637	9.96681595339347e-4	AT5G18310	0.7655041953983297	2.655826944635604e-7	AT4G01970	2.24545932446733	6.396864504950466e-4
AT3G52180	0.9141229539897698	6.914631729951352e-11	AT3G26810	0.3995783084871021	4.464863314688654e-6	AT3G52870	0.3933081875805053	4.7884582943504636e-5	AT5G25110	0.9860223612942142	0.001004957977731496	AT5G59550	1.250813006205404	2.737201397452238e-7	AT5G43230	2.1481319919483632	6.42311904321758e-4
AT1G33960	6.676031026411251	6.956822287578863e-11	AT5G23360	0.9760382443222252	4.563345995860958e-6	AT1G09530	1.0387346044997754	4.807027251725206e-5	AT1G65230	0.49909495026870637	0.0010092993181823524	AT1G64660	1.525058287930725	2.746944237522976e-7	AT2G19410	3.1840473395648803	6.445346372397793e-4
AT1G03370	1.078143607502877	7.224653543411383e-11	AT5G08330	0.6128712648046738	4.575689306072056e-6	AT5G10695	1.3051457822135557	4.831929556595037e-5	AT1G06930	2.2362509161357162	0.0010132210210275498	AT5G06090	3.313081197164657	2.8710659528037883e-7	AT3G15950	0.639871240385232	6.445346372397793e-4
AT5G19855	0.6226951331108841	7.259487962454487e-11	AT2G45420	1.7596353871676924	4.58179607120819e-6	AT1G77510	0.6521523518674576	4.835773716825269e-5	AT1G34040	1.6049770033495232	0.0010135978747582086	AT5G26030	0.9174760033449585	2.934617261179833e-7	AT3G60280	3.0504659511750694	6.489485556014898e-4
AT1G32960	9.6565040995732	7.273911888774313e-11	AT5G05690	0.5028819031660702	4.5840585186271326e-6	AT5G52640	2.0115666562743004	4.9195273604888914e-5	AT2G20750	0.806921248164401	0.0010176215457540843	AT5G13370	1.1229174285823267	2.944250613603116e-7	AT1G70470	0.9730499001813792	6.504933829276692e-4
AT4G08850	1.1113757244083233	7.361081323498582e-11	AT3G62950	1.3159818720312244	4.630040880044695e-6	AT3G53870	0.52299322277677	4.967522268001702e-5	AT5G46040	2.0122749264766218	0.0010223572074100269	AT1G73010	3.0361907826765067	2.9538241800673505e-7	AT5G53380	4.258042972952848	6.514204099641577e-4
AT3G13225	0.8598134971343623	7.390211285838391e-11	AT4G23590	2.4906398234025655	4.6603874437519795e-6	AT3G13100	1.6885893094667446	5.007496475559654e-5	AT2G05540	0.49522554692831594	0.00103100176425978	AT5G24160	1.7893227623799632	2.9538241800673505e-7	AT5G27410	0.6563309528897928	6.530603082069116e-4
AT5G47230	1.8422821809813001	7.456077588249767e-11	AT1G24440	0.5220989234232907	4.848797548005453e-6	AT4G25720	0.8401583756274619	5.1259994401052744e-5	AT1G49720	0.7139991798426314	0.001036040396747382	AT1G21010	1.0646374257205196	2.9859147944043166e-7	AT5G54790	2.67348327275589	6.53101685375946e-4
AT1G09780	0.7509887529610958	7.58154729315459e-11	AT1G65310	1.589593961611042	4.8583123409646985e-6	AT5G25920	4.847298115501359	5.141117566740879e-5	AT5G65210	0.8861461457453116	0.0010474064969152143	AT3G05200	0.9798047882126436	3.0659560044267523e-7	AT4G33790	3.038704218148792	6.531773159677949e-4
AT3G20860	1.4193063135489876	8.018389457121164e-11	AT3G51520	0.4804830455977703	4.954987636745374e-6	AT3G59760	0.9438297015830069	5.1777401532232474e-5	AT5G37478	1.7680381686112088	0.00105460193432338	AT1G05010	0.8516036115298222	3.0744653494040445e-7	AT5G15740	0.41684329221575833	6.595413054039849e-4
AT4G38540	1.4883124322409227	8.035225522147446e-11	AT2G05540	0.6362010584833139	4.997930453794039e-6	AT1G64795	3.4867997683446266	5.209931750352499e-5	AT5G44530	0.5795628694816892	0.0010551809515487115	AT4G23280	6.989902068071526	3.1222537026566603e-7	AT1G14150	0.7241355783531066	6.626002244965115e-4
AT3G57330	1.4313301375006524	8.157383585777234e-11	AT2G36090	1.8938388686869814	5.103232941962179e-6	AT5G27765	3.815153400335812	5.351126312303003e-5	AT5G63810	0.3438825577789419	0.0010551809515487115	AT3G26290	0.5165981812151931	3.136722534633411e-7	AT1G49580	0.690632594825803	6.656026021742405e-4
AT3G25900	1.213079212318736	8.811206808081269e-11	AT4G01110	1.9082336860942186	5.1524496866867184e-6	AT4G23630	0.6006574751106429	5.3631898584341866e-5	AT5G25890	0.685410191293117	0.0010629774027005982	AT2G30720	0.9590865736054145	3.1387286220073405e-7	AT3G54050	0.4733558083889149	6.669415466979652e-4
AT2G40140	1.5148182954348814	8.832166589923039e-11	AT5G04470	1.1235599133642398	5.265424682602898e-6	AT1G18140	2.3376807101847468	5.382485581466625e-5	AT1G53190	0.3727185734048938	0.0010634108954507898	AT1G01340	1.4855162703723095	3.1487959723254383e-7	AT2G47485	0.8103038337192536	6.676795253465062e-4
AT3G49210	0.9037633005184161	8.973517233940902e-11	AT3G10030	0.5956092108727239	5.344365567528914e-6	AT4G17500	1.1505095325824968	5.4452336525946676e-5	AT4G20460	0.9571812560617579	0.0010634108954507898	AT1G71520	4.657040964971304	3.1487959723254383e-7	AT3G26520	0.43888532201546027	6.676795253465062e-4
AT5G14930	1.1017942459272116	8.973517233940902e-11	AT1G50560	1.8876967674453362	5.348644591625017e-6	AT5G52450	1.4556282077947287	5.4452336525946676e-5	AT4G17220	1.5325568061958732	0.0010644061033448142	AT3G59660	0.7368481449196275	3.2536556831511836e-7	AT1G17430	0.8327074641637562	6.716416975208492e-4
AT1G05135	1.5737909397000736	8.975021376690214e-11	AT1G56280	0.41435046491098737	5.352486717663886e-6	AT1G76680	1.1507566307301051	5.445417604588441e-5	AT3G56350	1.3666221670623575	0.0010659757047125427	AT5G25260	2.7293391754885126	3.2536556831511836e-7	AT1G16390	0.4851328883779044	6.726836532483377e-4
AT5G64890	4.144697270698046	8.988399236544927e-11	AT2G21720	2.693621125805756	5.428453597713572e-6	AT1G64610	1.1176229267036673	5.685791086338278e-5	AT4G35560	0.654577868821458	0.0010659757047125427	AT1G19610	3.44943160450401	3.267946711865476e-7	AT5G67450	1.261170892801606	6.731531195935037e-4
AT4G39890	1.7726948341758104	9.265539104771858e-11	AT4G12330	1.8390220926067598	5.5219164885526866e-6	AT1G55850	1.0720234871610392	5.713011884379074e-5	AT2G27380	1.5138544253520305	0.0010776386259778632	AT2G39660	0.9502019893909557	3.2711377139242294e-7	AT3G23870	1.963176454578741	6.735235311048964e-4
AT1G51660	1.2364727648831983	9.692263592793921e-11	AT2G45470	0.6270118378471392	5.621365554501273e-6	AT2G41280	4.674517177877861	5.778947414212072e-5	AT3G25740	0.7598582395882407	0.001083722863976365	AT5G36880	0.9602656386983244	3.301472754853711e-7	AT5G10430	0.6826408598398618	6.766672781947507e-4
AT2G31230	3.5407327330762763	1.0116337337062365e-10	AT5G03310	1.9318201647694553	5.680355230556766e-6	AT5G45240	2.5368392838665095	5.778947414212072e-5	AT1G64480	2.109012404378493	0.0010871286556891238	AT3G25570	1.1459663351980163	3.3081189106580664e-7	AT1G73280	1.2131595201644356	6.770849234397769e-4
AT2G05940	1.2934059022879945	1.041677106366331e-10	AT5G15810	0.5718593491334566	5.680355230556766e-6	AT4G17615	1.2616709678439495	5.845852589754118e-5	AT4G16520	0.27930967123427064	0.001093423633533903	AT5G03330	1.024828477084264	3.3137469956578856e-7	AT4G17870	0.8538204196757454	6.77261604095967e-4
AT5G03390	2.1392322086866264	1.0440128168731844e-10	AT5G13910	1.7897367565937656	5.698576890997526e-6	AT1G06550	0.532325462562893	5.868256519527987e-5	AT3G11700	0.3386081243548488	0.001106412670982545	AT1G22280	0.7535078347111474	3.42074819686504e-7	AT2G46490	0.3892128372159835	6.783167839145816e-4
AT4G23180	1.7285434283131609	1.0832677784332314e-10	AT2G39370	1.3473572395657416	5.7205060494664805e-6	AT4G22730	1.153263147349922	5.882260877297993e-5	AT1G50520	1.1326487485257164	0.0011145642282642425	AT1G76700	0.9922838224211354	3.42074819686504e-7	AT3G05155	1.996802404428288	6.790207477821869e-4
AT1G57990	1.3801174334227646	1.1539876078885174e-10	AT3G61100	1.0833638864668385	5.7206161526898745e-6	AT5G01790	1.065649352799783	5.8901962914026805e-5	AT1G27140	2.4136676631113305	0.0011145985306554387	AT3G10985	0.9725928482302034	3.437105593189268e-7	AT5G51520	3.31953399555614	6.798066300428643e-4
AT1G32200	0.5739624615414602	1.166790504339591e-10	AT3G49930	1.450331400129702	5.78950825596441e-6	AT4G31650	0.7938396072397188	5.9034950796660165e-5	AT4G04955	0.35775663261724894	0.0011177572738429646	AT2G22200	1.8462382430732769	3.446365234593276e-7	AT4G15330	0.7669464958052515	6.831444576394414e-4
AT5G22270	1.4159663124796995	1.1863907905222597e-10	AT3G61300	2.2593473608982473	5.799793883337243e-6	AT5G01410	0.47359877859408095	5.974664142489389e-5	AT1G18470	0.3183377395296602	0.0011230313432560332	AT1G55020	1.9631574682880457	3.475449324257378e-7	AT1G04700	1.4389047667065848	6.940270835159249e-4
AT1G62200	1.1933443721353676	1.1875130276674462e-10	AT5G47050	0.5735943980244852	5.8343065572255794e-6	AT2G37940	0.7844138161265563	5.985324292834172e-5	AT3G15240	1.8279511045449912	0.0011277423755106004	AT1G07985	2.122701508758104	3.58903088154522e-7	AT5G62920	1.6707267994210229	7.038725894357906e-4
AT1G15010	2.183066938831244	1.1882662212387016e-10	AT2G17380	0.3946384282587994	5.906958153395717e-6	AT1G17360	0.7404806412065679	6.028278088062705e-5	AT4G15700	1.0211029435142613	0.0011300170869379539	AT5G54170	0.6709633920124042	3.58903088154522e-7	AT2G42300	0.3636245390800775	7.065995846117435e-4
AT1G49570	2.227042044088478	1.19120890374652e-10	AT3G49320	1.1855343512258956	5.912506128571951e-6	AT4G14020	1.5723238554292003	6.028278088062705e-5	AT2G15300	1.3872327656097911	0.0011347918545905678	AT1G78830	1.3125933069457538	3.7156400073429e-7	AT3G53100	0.5728872237927358	7.110730532382162e-4
AT3G19553	0.6360384599424491	1.2027970434387442e-10	AT4G37250	0.4629340602979953	5.9620994143691554e-6	AT4G28720	0.8573851504267338	6.0542993596204144e-5	AT2G41660	1.2005181708000878	0.0011397613683621027	AT3G52520	2.5246496015236333	3.7548582317123843e-7	AT1G03210	0.6084559095044346	7.240022200992785e-4
AT3G24170	1.4788473269536935	1.211412723652607e-10	AT4G26110	0.48080926507654653	6.059311530865159e-6	AT5G38530	0.7087154322842367	6.0596884714740975e-5	AT1G68230	0.9375850814589145	0.0011435888512418097	AT1G49130	1.235571207811026	3.78899736768104e-7	AT3G01510	0.5883778041657174	7.339900376965926e-4
AT2G29350	6.932665568124295	1.213132286510946e-10	AT2G44860	0.4706477363901048	6.171575402762993e-6	AT5G54860	1.0104700687871164	6.124507543232829e-5	AT2G42890	0.4016128592452516	0.00114437421590142	AT3G48640	6.984162570965378	3.802512434164934e-7	AT1G53163	1.2302123165555443	7.364293940055597e-4
AT1G03230	1.630773533647588	1.218593463438782e-10	AT3G26520	0.5497849885529187	6.25397315176443e-6	AT5G18150	1.1021088305309645	6.22035723006998e-5	AT1G73330	2.080306766734933	0.0011475156435268407	AT5G39100	3.3820593921492126	3.859248394727539e-7	AT1G09340	0.45681511223190274	7.456830650284162e-4
AT5G46050	2.3706189151528965	1.2322555648659604e-10	AT5G66920	0.6363644621317346	6.324251021485463e-6	AT1G14920	0.470756565023365	6.311248738158733e-5	AT5G23840	1.563620047288043	0.0011475156435268407	AT3G59700	1.3287133695330595	3.884951090428186e-7	AT2G04170	1.7055101204706782	7.498170986160757e-4
AT1G73810	4.252083359172023	1.23441054197672e-10	AT3G44200	0.6632540041427887	6.3708302521724696e-6	AT1G51680	1.0260946959931512	6.311248738158733e-5	AT1G05570	1.3722290770906154	0.001155867620040267	AT1G73810	3.3055215562142712	3.942603176665181e-7	AT1G52330	1.0450388078425188	7.607766707132828e-4
AT1G22180	1.4749301915894295	1.2946738911394747e-10	AT5G27100	2.0190161888270275	6.3708302521724696e-6	AT3G63380	1.4170585898949741	6.311248738158733e-5	AT1G32560	2.193472872280816	0.0011560134696991466	AT3G21080	4.867704064853928	4.010654457827248e-7	AT1G20840	0.45623823499801486	7.61186109336718e-4
AT3G18830	1.6317573270435692	1.33996849013085e-10	AT3G63210	0.5626299059698534	6.384114232359175e-6	AT4G08685	0.6609426786423275	6.315037618179791e-5	AT3G21710	0.9533461785184628	0.0011560134696991466	AT2G33110	1.9924891751854847	4.048600809709027e-7	AT2G39410	0.9548364729969732	7.624032907892724e-4
AT5G04310	1.8422938696699291	1.3697009867779558e-10	AT1G20850	1.017485226813646	6.67277711349012e-6	AT1G27970	0.4816464132974849	6.324862369996406e-5	AT2G35000	1.282770222012929	0.001163786571933795	AT3G26910	1.2462950465462819	4.104859272071165e-7	AT3G43930	2.8358557304435927	7.640458421080904e-4
AT4G14400	2.1494083961571913	1.392179590179405e-10	AT5G66170	0.7462554402089046	6.675797442856251e-6	AT5G67590	0.47712471360139147	6.34801072482546e-5	AT1G69240	2.1973179678891888	0.001167544034698401	AT1G19130	1.1328221907506348	4.158608322903925e-7	AT2G29750	2.5152120039462407	7.676168408126474e-4
AT2G36770	4.325678006416469	1.400395286595656e-10	AT5G18860	1.0604572366613467	6.737342979303061e-6	AT4G24190	0.4037461200486481	6.349238499062553e-5	AT4G12050	1.7005761705906957	0.001168516665372701	AT1G03580	1.1687303616514912	4.1657555586089015e-7	AT3G63120	0.44007677044765064	7.724412077917516e-4
AT4G19200	0.8333642152053157	1.4376460728527165e-10	AT5G42820	0.6633192297998529	6.758301878799202e-6	AT5G63650	1.334136894614077	6.349238499062553e-5	AT5G47100	0.6215922107358357	0.001169366971898595	AT2G21500	0.7751828684884038	4.173088656575127e-7	AT1G23020	0.48170336685734405	7.730202056603056e-4
AT2G33050	1.0697245191238587	1.439696019839492e-10	AT3G16370	0.5164300884382989	6.81688624097412e-6	AT3G55410	0.707357873838555	6.358695606552605e-5	AT3G43930	2.7817924020581795	0.0011929430704169664	AT1G10140	0.9940346882048124	4.3082338000828903e-7	AT1G65840	0.5306417941343535	7.774043332240765e-4
AT1G18890	1.236121259661905	1.554317137383419e-10	AT4G25580	0.7137518792363726	6.821445937171596e-6	AT3G04000	1.6196045017194522	6.457884847545224e-5	AT5G23670	0.29082785679805945	0.0011935941946925105	AT3G18950	2.3747908097262744	4.3718658487094607e-7	AT3G56290	0.5978286606017783	7.818993023175879e-4
AT2G23270	9.094598352913568	1.563135055388232e-10	AT1G62520	1.2061300060672215	7.058238713354528e-6	AT5G62150	1.483945720629675	6.538721659918649e-5	AT1G51580	0.41364479081932737	0.0011995738047049429	AT2G39980	1.521728660250468	4.4755975101301806e-7	AT4G01350	1.365289715073721	7.843058779050472e-4
AT5G27420	2.6088325054415717	1.5895098574785616e-10	AT1G30130	0.5634382482448057	7.135681824944166e-6	AT1G13360	0.6645165591858834	6.553914704294082e-5	AT2G01870	0.7131696343831834	0.001201375998715938	AT4G21920	4.90006575865973	4.583277578232009e-7	AT2G20515	1.4940689919521501	7.891675001389274e-4
AT5G60450	0.699823857199065	1.648680239329342e-10	AT3G55770	0.4413993424621061	7.174812472683402e-6	AT5G12010	0.8390299763613315	6.619524627764545e-5	AT3G11550	1.158982254514756	0.0012045684180723138	AT1G03230	1.328458214348196	4.612099050038021e-7	AT5G13710	0.42195131529379587	7.961664147427708e-4
AT2G38290	1.91736535803677	1.710113322565085e-10	AT2G35780	0.40092459919172513	7.2117851469292056e-6	AT3G17110	1.8928536595232213	6.686730751467893e-5	AT1G45545	2.4785634001318204	0.0012076215849018263	AT5G10625	1.2757950159033025	4.7090612521670237e-7	AT1G16720	0.46247561938766235	7.96938955147999e-4
AT3G10050	0.7332895607768328	1.7324191869912778e-10	AT3G57810	0.7108353008858062	7.258274102922665e-6	AT2G36780	1.640505283090388	6.688064422354973e-5	AT5G04890	0.9066760590631874	0.0012126849079351929	AT5G57220	3.2678725989639847	4.840363480038018e-7	AT2G01520	1.8083073156457319	7.96938955147999e-4
AT5G24735	0.9324265628869844	1.7324191869912778e-10	AT1G80830	1.0036127524559673	7.263650252394052e-6	AT5G45390	0.38895993714044885	6.696125244536985e-5	AT3G57650	0.347146791109569	0.0012131598713894028	AT4G34390	1.0772766885096745	5.0710325625877e-7	AT1G09000	0.8548840136604837	8.044760181441845e-4
AT4G19970	6.9381678942698946	1.8891278542649142e-10	AT4G37890	0.8997612002584906	7.401195126228646e-6	AT5G25250	2.7475450336984713	6.734239517583295e-5	AT3G14530	2.232567150468717	0.00121532413234943	AT2G41835	1.181854682858515	5.324240032596269e-7	AT3G16180	0.4785470209423679	8.044760181441845e-4
AT1G55500	0.8120127255795487	2.030693016307616e-10	AT4G38700	1.54284290851342	7.402715290243748e-6	AT1G14870	1.0711401811133159	6.735638877521663e-5	AT5G51180	0.3935973110993744	0.00121532413234943	AT1G30700	1.250450084289391	5.347781785106746e-7	AT5G44680	0.49298821842472973	8.082221051451617e-4
AT3G14840	0.9170080006034415	2.0781913124544319e-10	AT1G35140	0.8023428558111231	7.571238826701502e-6	AT1G29120	0.7910052819609679	6.735638877521663e-5	AT2G37750	1.3316529199458291	0.0012154193124469523	AT1G60440	0.7137438405927508	5.347781785106746e-7	AT4G05200	1.332182423559696	8.160067111383537e-4
AT4G31860	0.8881203937732203	2.1689404537471366e-10	AT1G10640	0.9619861376483968	7.59747283167378e-6	AT2G36580	0.9718561093617434	6.735638877521663e-5	AT2G31860	2.60102422018921	0.0012200296721076693	AT1G51660	0.9923474826362488	5.370882229395024e-7	AT2G05160	0.9983864610612478	8.275486289032864e-4
AT2G26190	0.8816352080472537	2.1765352338408867e-10	AT4G32290	0.747266926438203	7.676594125951016e-6	AT4G37990	5.08090852636745	6.754805993027484e-5	AT3G23870	1.9075057143461114	0.0012223817593831382	AT2G33600	0.8297650389629025	5.454975891970846e-7	AT2G24570	0.5501514967760023	8.371621619585042e-4
AT3G17390	0.6919822236987123	2.1765352338408867e-10	AT1G50040	1.2422588204583385	7.686384561790285e-6	AT1G12770	0.4351044421576187	6.83584377638638e-5	AT5G40330	1.8821788117500342	0.001225315588641478	AT3G44300	1.4885312294421071	5.47449069588617e-7	AT4G18570	0.4292544639584784	8.383189256739539e-4
AT3G56410	0.9511254940019541	2.3004688219090167e-10	AT4G20880	0.509817220023244	7.716597076734538e-6	AT1G27020	1.0420104602936544	6.86194585110665e-5	AT1G13970	1.390561988169378	0.001238533850980527	AT2G46330	0.7408989187100836	5.637114448520072e-7	AT1G47590	1.542516367942999	8.39438970191906e-4
AT2G30990	0.9606845541948678	2.3130661678233412e-10	AT1G73580	2.8810771599997342	7.723367343153719e-6	AT1G68560	0.41518046787342733	6.872495009069931e-5	AT2G28450	0.5010370810934113	0.0012399332364584506	AT5G53420	1.4097165372041336	5.679111220003925e-7	AT5G26290	2.4147485133300064	8.460159783180625e-4
AT2G04039	0.9248510238196157	2.355945126271803e-10	AT2G04280	0.42106811668343774	7.765902767116642e-6	AT2G34640	0.47516113877193084	6.872495009069931e-5	AT5G26320	2.2173004908941003	0.0012399332364584506	AT5G59490	2.6282187930034895	5.761302589893929e-7	AT1G30840	1.3842063805152083	8.470909605751523e-4
AT4G30650	1.5198264613066452	2.420916438897472e-10	AT1G11740	1.3252154690560507	7.777147675002825e-6	AT5G50460	0.4853361013336699	6.872495009069931e-5	AT4G09760	0.7072648080501568	0.001251540626583067	AT1G52410	1.7501430293144786	5.816194068346444e-7	AT3G19480	0.5806160743249632	8.475105902298675e-4
AT3G17240	1.0701169318951973	2.495142370953522e-10	AT2G47700	0.5688205036543127	7.781517038241284e-6	AT5G01820	0.8469926679144327	6.940579002537755e-5	AT2G17450	0.43154133490193164	0.0012531810070738848	AT1G32500	0.4565071306281807	5.858976742898115e-7	AT5G66280	2.2418673207716195	8.535230413258609e-4
AT1G24150	1.483625228013577	2.5737912083223366e-10	AT3G04530	2.2759595353230053	7.897320586050056e-6	AT3G24170	0.9890860549902261	7.0355361405897e-5	AT4G12550	2.5121345190206146	0.0012654512086712525	AT5G59730	0.8460475883448508	5.877218453746273e-7	AT5G26280	0.7552775094041366	8.545928838348285e-4
AT2G17740	8.629902881080989	2.5737912083223366e-10	AT4G39235	0.9362721405001183	7.980860352762069e-6	AT5G08400	0.8910607903922951	7.172943212233351e-5	AT1G79860	2.208700330541362	0.001267218002591358	AT1G23830	1.423139239964828	5.9497525120149e-7	AT2G47390	0.37725054182651663	8.559894826053779e-4
AT1G67070	1.0067768186714243	2.6197135571477914e-10	AT1G08990	1.5618605953219067	8.067630228572408e-6	AT2G06995	2.94093625242271	7.406457109670132e-5	AT3G04330	3.068081522164632	0.0012719246396842953	AT2G39350	3.091930839902756	6.016778119077413e-7	AT4G17340	2.4992213399468297	8.579329084209163e-4
AT4G34390	1.3039155402319658	2.7056002865883125e-10	AT3G53980	1.889208298316863	8.067630228572408e-6	AT1G28600	0.6905701760866291	7.413871109612677e-5	AT4G26530	0.6287745800065961	0.0012719246396842953	AT5G26340	1.079045737006153	6.098262044574044e-7	AT3G03640	0.6056535546384473	8.656812091281106e-4
AT1G73010	3.7223063883950633	2.838785482653745e-10	AT5G51890	0.8100149523495014	8.178496474395826e-6	AT2G47440	0.4462612908963077	7.42297494832351e-5	AT5G60660	2.0482680145051977	0.001282641899257638	AT1G34200	0.678741439306709	6.17776002865304e-7	AT5G14330	1.7687859620982367	8.656812091281106e-4
AT4G23010	0.9230692299362576	2.8851895808304354e-10	AT1G04980	0.7864380242825538	8.435651451153418e-6	AT5G54165	2.8255576253174324	7.44005271085297e-5	AT5G19930	0.5513853925497743	0.001282856393694489	AT5G22290	1.0418177450287947	6.29968068099855e-7	AT5G24880	2.7349510404743933	8.670246777601869e-4
AT3G55270	0.9829950609663718	2.9558265898108646e-10	AT4G37340	2.399127279681434	8.454415554502337e-6	AT4G40080	0.8202743302769957	7.514617756155189e-5	AT3G06080	0.33075025372833305	0.0012832778566501974	AT2G47730	1.1066241457026202	6.42335228192138e-7	AT1G06930	2.230993722929557	8.674894629992672e-4
AT4G28420	6.5340909030051275	3.1272372356057006e-10	AT1G49780	0.906513327465079	8.514755722005447e-6	AT2G36880	0.52796223902098	7.52340504173558e-5	AT1G19530	0.6643611441116081	0.0012961564301709433	AT2G03240	0.8067982660318691	6.457483160293007e-7	AT1G70450	2.798171689249497	8.687093972272169e-4
AT3G21520	8.485731554929952	3.241386219120715e-10	AT5G23030	2.6787971301866227	8.526835505111546e-6	AT3G52748	1.0198718644808973	7.524000640645472e-5	AT2G31540	2.623206853597363	0.0013079177301986422	AT3G12920	0.7325077013368392	6.489334153698056e-7	AT3G52780	1.4228288170939405	8.703777991562826e-4
AT4G39580	4.180669057352706	3.343554961326079e-10	AT2G32560	0.45463604909582717	8.561575320439787e-6	AT1G52560	4.576589648221153	7.581016135140338e-5	AT1G14150	0.6989946036363495	0.0013089592686905435	AT1G14370	1.2497051199139046	6.517067305168548e-7	AT4G14540	0.39458050795676347	8.735543052268238e-4
AT1G62380	1.0526100714647553	3.383749646728619e-10	AT5G08340	0.6359647059519503	8.571498923639465e-6	AT1G16420	2.391001496156054	7.596109700387753e-5	AT5G52920	0.2268425057182841	0.0013529815800271123	AT1G64900	1.2340949432163777	6.517067305168548e-7	AT3G24715	0.5975620224341419	8.74530667776696e-4
AT2G24860	0.740603632546702	3.4144587428153043e-10	AT1G05070	0.5403501156726821	8.724994396558407e-6	AT2G13610	0.7129959604044999	7.621780064359761e-5	AT4G30560	0.7987547212583715	0.0013642906499109972	AT1G68840	0.6750263768438522	6.695573591664043e-7	AT3G29250	2.7623301403369607	8.757632349932298e-4
AT3G15352	1.4489250287550364	3.421106024223929e-10	AT3G23730	0.7775230981902794	8.770390353178591e-6	AT5G62140	0.670801457610677	7.621780064359761e-5	AT2G45750	1.3890043712373543	0.0013652315580626126	AT5G23600	2.1855696574905474	6.822034832062655e-7	AT2G16970	1.6194110281412797	8.865553133164321e-4
AT5G41100	1.0979924821711953	3.4288783542269525e-10	AT1G01070	1.0468095228453875	8.7810011530885155e-06	AT4G15130	0.700969280719513	7.682200328487123e-5	AT2G19900	0.8118149621930337	0.001368114882130158	AT5G27765	6.180922248999517	6.841081172197327e-7	AT1G77131	3.2616463919660124	8.92148736385984e-4
AT4G22470	2.936600260958934	3.561869386812666e-10	AT1G56300	0.46530950658898523	8.942705369740786e-6	AT4G34230	1.3012988516260284	7.7873848442727e-5	AT3G01220	1.4064156644442993	0.0013833746413631268	AT3G13080	1.454369004495628	6.842307385400725e-7	AT1G26970	1.644522160240852	9.025449524491337e-4
AT3G16565	1.3400581401046987	3.8176752114563324e-10	AT2G37410	0.3800233942263091	8.98581285996244e-6	AT2G02010	5.071509663459642	7.795059485569817e-5	AT2G28670	0.952297712483423	0.0013847924934179431	AT5G23010	3.412937528174599	6.85352979022673e-7	AT3G14540	2.95634102924029	9.086378829947569e-4
AT4G30310	0.6876187672791262	3.856509972402155e-10	AT2G19660	1.1288279596296582	9.024806764947713e-6	AT3G08690	0.49321809612337164	7.795059485569817e-5	AT1G24148	0.8079115375073869	0.0013943951785760093	AT1G31930	0.9988083281933591	6.965856199852121e-7	AT4G02050	0.6066647695703026	9.115207851755752e-4
AT5G14780	1.659625871749215	3.922596934462818e-10	AT1G64530	0.5743380479394735	9.045994233661883e-6	AT3G48730	0.3783681860635564	7.795059485569817e-5	AT3G51330	0.9588999453305411	0.001398948735270171	AT3G26840	3.3808823246119717	6.965856199852121e-7	AT3G29180	0.3993175351841227	9.163941369484851e-4
AT1G13110	1.032117521180347	3.970597701083812e-10	AT2G38905	2.9004520593793415	9.172172810863482e-6	AT3G59400	0.523593600211205	7.795059485569817e-5	AT5G61590	0.37959867494885224	0.001398948735270171	AT5G24590	0.647407205453544	6.976411686392158e-7	AT1G44160	1.5309238967646142	9.231061073427289e-4
AT5G07580	0.6562714634695246	4.0291662962983313e-10	AT4G31290	0.823092240042669	9.306339961184036e-6	AT2G44578	4.887066990472473	7.798287691257502e-5	AT1G19700	0.37638217233003535	0.0014043268022271406	AT3G08720	1.0239600467274166	7.044046946043024e-7	AT4G38390	1.633575001926939	9.231061073427289e-4
AT1G24145	5.761598510526283	4.047046300828733e-10	AT5G19800	2.5806657056657003	9.508597942967686e-6	AT1G14550	5.248994797788958	7.801924108295435e-5	AT1G63600	3.7759798129163036	0.0014177747856581964	AT3G18830	1.312584298282202	7.128359390016804e-7	AT5G07680	1.2547282846516097	9.248804398692816e-4
AT5G07830	1.2384134663983746	4.0753484133138756e-10	AT4G02150	0.6160531534067898	9.579859769878987e-6	AT3G29360	0.5029462626808807	8.068727589468559e-5	AT3G26100	0.4667555703457428	0.0014211985229891635	AT5G01950	0.9173514176791672	7.27606956550696e-7	AT1G27460	0.4389196860243757	9.305527784506289e-4
AT4G36990	1.7014459056946876	4.1241095414720785e-10	AT1G60090	3.056353724354158	9.602014702574569e-6	AT5G64510	0.8585732762376361	8.32655113184272e-5	AT1G30360	0.4656863326564798	0.0014267638224526133	AT1G21130	0.853777530248093	7.398845217349566e-7	AT5G02360	2.313646441372702	9.34498712664545e-4
AT3G53260	1.3570840510279891	4.1906095134525675e-10	AT3G62860	0.7188676388653724	9.602014702574569e-6	AT1G19860	0.6169759345576274	8.358707245081927e-5	AT1G52910	0.7553371791527814	0.0014297406763207295	AT5G06720	4.193979399657904	7.514418803405715e-7	AT5G43180	1.0273396244212745	9.34498712664545e-4
AT5G11060	0.8530631249894529	4.2043962589195607e-10	AT2G01950	0.625092684692717	9.611369179247465e-6	AT1G61370	1.3410958403423157	8.46349740573059e-5	AT5G52260	3.4605113499753046	0.0014326780319454	AT4G36610	2.507531311234748	7.577580795522475e-7	AT2G17080	2.2549240202821257	9.375080286779586e-4
AT4G13410	3.549889734620785	4.2609849464817886e-10	AT2G45030	0.5273934540713413	9.651465982389834e-6	AT5G11950	0.6455004464499298	8.580804680310867e-5	AT1G20390	0.6712091961975859	0.0014459216674326215	AT5G25190	3.146146768391675	7.589975065734667e-7	AT5G65210	0.8795809924613023	9.415892978140279e-4
AT1G32160	0.5170190326543398	4.3790002615622486e-10	AT4G25740	0.47665651285843624	9.651465982389834e-6	AT4G21380	1.37877785472498	8.743788698389484e-5	AT3G48420	0.4622712972246567	0.0014490325577861687	AT1G74590	2.021407502939668	7.636931336287977e-7	AT2G35210	1.4765588634479914	9.447315733383306e-4
AT4G03540	3.87578753145171	4.4347955633329255e-10	AT5G26740	0.8405956013592634	9.667701366786027e-6	AT5G14040	0.5426664002760488	8.755929755507973e-5	AT1G53340	1.1579379071122533	0.0014494000063822396	AT1G74090	1.2127702459444607	7.67583132168158e-7	AT3G46760	3.7353179672255985	9.451123823344376e-4
AT2G47000	1.2640832881601274	4.5000519000788087e-10	AT5G62720	0.6454100342604849	1.0108161178605554e-5	AT4G30210	0.9610183015886606	8.780715852570612e-5	AT5G15290	1.6748117432523706	0.0014608728821184408	AT2G46990	3.2851640290690547	7.700472750350624e-7	AT5G45210	2.1616279102776095	9.462059090942059e-4
AT3G26680	1.3461867813422528	4.500642028275439e-10	AT1G67710	0.7709348224233705	1.0138442228663045e-5	AT1G14370	1.0222418534202053	8.819762257649885e-5	AT1G44970	1.2264219455433374	0.0014676847763863228	AT4G03460	1.8774707706485694	7.798686115620889e-7	AT3G60490	0.9784256812335688	9.555429179953173e-4
AT3G15500	1.092238169815484	4.667324515801417e-10	AT2G34317	2.9322558904364966	1.0260715656093365e-5	AT5G61570	0.9167300795832182	8.84786115172254e-5	AT1G09540	1.8403483934782805	0.0014682182885325142	AT4G11500	4.862484406261932	7.85421556347082e-7	AT5G09978	1.8911474034163576	9.565576963139208e-4
AT4G04480	7.405373721081124	4.83933586530516e-10	AT2G45610	3.0336307161149842	1.0289009396726535e-5	AT3G47640	0.5843652700083438	8.944545131033664e-5	AT3G53480	1.0411936329214253	0.0014800177710256864	AT1G28520	0.8370961775381426	7.905679177413385e-7	AT1G72430	0.6796450791067159	9.625096840627971e-4
AT1G25400	1.2198186499035228	5.00394638204425e-10	AT2G45400	0.5637954646740353	1.038997145957458e-5	AT2G40610	1.0873376944690418	8.972164801532887e-5	AT1G18200	0.8632072620997269	0.0014810052274698226	AT3G13110	1.245102822857799	7.905679177413385e-7	AT2G17280	1.5326473352769454	9.677994865664215e-4
AT5G53470	1.0257383929271384	5.014938289425789e-10	AT2G32450	0.6095800706359933	1.0611495349031784e-5	AT2G46400	2.4053516361337404	9.039795264295162e-5	AT5G03860	0.8339560096826458	0.0014840121786318674	AT1G66700	3.926210296450616	7.97319811669791e-7	AT2G27385	0.39949813175456056	9.720360729374779e-4
AT3G01120	0.4969993749997119	5.128357920286322e-10	AT2G43630	0.39678578198787096	1.0624895854248296e-5	AT3G08720	0.8380179466686808	9.096515783028322e-5	AT5G13650	0.39565320365711715	0.0014843736864927231	AT2G37040	1.454068540480363	8.057402020225336e-7	AT3G05060	0.4185261833273373	9.720360729374779e-4
AT2G43620	6.293037607162398	5.211049387703876e-10	AT2G46610	0.8165288052766095	1.0672172294820703e-5	AT5G16990	0.6588355297639935	9.096515783028322e-5	AT1G79700	0.47660426703160574	0.0014859865396360129	AT3G50260	1.2340760859676638	8.18404391086758e-7	AT1G70690	0.700980046389399	9.884572825457772e-4
AT3G44630	1.2726002350502985	5.334250286839076e-10	AT3G05910	0.3436427910880262	1.0672172294820703e-5	AT4G21850	0.5806817798247812	9.122606977869546e-5	AT2G22660	0.3879104380542502	0.0014932828875675098	AT4G30490	1.0114439951740346	8.210821903854832e-7	AT5G56660	0.50940121610757	9.989116261024788e-4
AT1G10410	0.841035348237386	5.550808692160232e-10	AT4G10630	1.8960831121554669	1.0672172294820703e-5	AT1G33590	1.1778130197583896	9.307304012963293e-5	AT1G29050	0.5598034417239184	0.0014939998724602813	AT4G31950	6.722188863497722	8.239345942729502e-7	AT1G30360	0.4711121515630812	0.001001263305087246
AT4G25030	1.4347220773227314	5.590326430039301e-10	AT5G13090	0.5488266912259728	1.0672172294820703e-5	AT5G09810	0.47855669701006737	9.409401087066862e-5	AT1G13950	1.251298790889306	0.0014957057638312304	AT1G50260	0.8932194530509155	8.245213806455703e-7	AT2G39040	2.713504529126217	0.00100239715265313
AT1G70160	0.6780885110748835	5.637970274295551e-10	AT2G47500	0.7624719476116877	1.0954849602380633e-5	AT1G78170	0.46856999386750336	9.512574351007104e-5	AT2G01900	1.7199215124359974	0.0014980087007459334	AT1G17290	0.89908542258102	8.353858995088535e-7	AT2G10940	0.48108618821785376	0.0010136912831541212
AT4G28490	2.1279039127610457	5.786543861055045e-10	AT4G27130	0.608357062419876	1.1201975810497239e-5	AT2G06050	1.2002607726531485	9.512574351007104e-5	AT5G40690	0.7177413199809123	0.0014980087007459334	AT5G41100	0.8949475187180396	8.405508721372575e-7	AT1G27140	2.3936736326073924	0.0010163773544846215
AT1G69870	1.9030839260689725	5.820222087383245e-10	AT1G79620	0.8611040619774667	1.1353746048028064e-5	AT2G34810	1.4015228874162982	9.540908570264433e-5	AT4G38390	1.5974317130465154	0.0015008985063051318	AT3G16770	1.1108662927711217	8.475911628582947e-7	AT2G26760	0.7421788421197523	0.0010163773544846215
AT3G59140	1.96897447899378	6.047004847331522e-10	AT1G22530	0.7055569782051457	1.139503442245401e-5	AT2G47190	2.524583554749793	9.577058294442899e-5	AT3G45410	1.125478932857975	0.0015177808145918263	AT2G34730	0.8516076334811098	8.507378089283751e-7	AT2G18570	1.152031586128226	0.0010179206237347176
AT3G59760	1.3393705057855385	6.316361371040737e-10	AT3G52370	0.8774354240822336	1.1533428325437648e-5	AT2G39770	0.47698007217154104	9.60025929400957e-5	AT2G17440	0.5070579241557022	0.0015202791864912567	AT5G53970	0.7440676830441705	8.533158762074002e-7	AT1G13730	0.527300107543102	0.0010186544358540771
AT1G61820	1.774334174712719	6.601000483351205e-10	AT2G35000	1.5957978084904252	1.1697896666423294e-5	AT5G28540	0.6931924886007963	9.750417498706797e-5	AT5G47040	0.29170763903963637	0.0015262585505897773	AT1G30370	2.1511998946549107	8.682858281867994e-7	AT2G48030	0.6635490360514268	0.0010224566989814861
AT3G48990	0.7744913369386648	6.629028932771603e-10	AT4G37610	0.4342054314385365	1.1753222475312113e-5	AT5G57123	3.2876553836755025	9.785608806493216e-5	AT3G14510	3.3190771097639677	0.001526295751085379	AT3G17110	2.341758600985523	8.683348230015666e-7	AT5G63590	0.8598250351311528	0.0010241968447933362
AT1G56510	0.8622088650292465	6.645075989625831e-10	AT5G05400	1.7442926560914138	1.1770188357586306e-5	AT3G23230	2.1888796760440385	1.0015628034610094e-4	AT2G24710	4.8988648146675144	0.0015272280587795533	AT5G02020	0.9356687853634434	8.825223719485962e-7	AT4G22214	3.1329201621962564	0.001027185710517395
AT1G52510	0.5896039602780634	6.698837005435954e-10	AT3G15357	1.5414421855132079	1.1807366644584567e-5	AT4G36945	0.9107273936815026	1.017892529470607e-4	AT5G54140	0.7120305983262463	0.001532147220963027	AT2G45760	6.207637493968272	8.839597107402947e-7	AT3G01950	0.6704180819723277	0.0010307064002700501
AT1G01080	0.6486649890247517	6.861491713184519e-10	AT1G01920	0.7871265648405021	1.1837105444272754e-5	AT2G31230	2.1816289274407987	1.0276373261399995e-4	AT5G23955	0.5512252459110176	0.0015391834831191614	AT1G18500	0.4663406774276722	9.161387072912541e-7	AT1G56550	1.4022525940632307	0.001031924497954085
AT3G61190	1.4582525147278431	7.009863609658823e-10	AT5G58480	0.728271826199056	1.2307481265925679e-5	AT3G58730	0.4601038890264089	1.0292102686654691e-4	AT5G37770	0.4069325779946428	0.0015391834831191614	AT2G16500	0.8667686969632183	9.174616787267964e-7	AT2G27740	0.9783073645810578	0.001031924497954085
AT1G77660	1.4121739743773383	7.235714364148319e-10	AT3G45530	2.364192499859428	1.2485429707008052e-5	AT1G23550	1.2784204444320544	1.033708411761356e-4	AT4G39070	0.6832616852617729	0.0015441390776403628	AT1G53170	1.5096525124818176	9.397452439371707e-7	AT1G63600	3.8130656629755597	0.0010372439337468433
AT5G46295	3.723001647434434	7.493064508282899e-10	AT5G63450	0.8302446028189407	1.2500471659833456e-5	AT2G37640	0.7861012574188655	1.033708411761356e-4	AT1G52330	1.0032964058396554	0.0015451754751830105	AT3G12740	1.0466336400785137	9.474383301260212e-7	AT2G04680	2.084697173811283	0.001038652452226392
AT1G63350	2.907119009206685	7.561863618454373e-10	AT1G72040	0.5894222787370808	1.2520632544187221e-5	AT4G11470	2.4113441961965356	1.033708411761356e-4	AT5G57840	0.6931989953915927	0.0015500421069832534	AT5G18550	1.0699836414838138	9.477899249954386e-7	AT2G26640	0.47140848096109955	0.0010429861413258532
AT5G05140	0.6507308243917971	7.697910040084875e-10	AT2G28470	0.5115538811463171	1.2553812617734084e-5	AT4G25200	2.8889515569764597	1.0405043131966878e-4	AT3G59850	2.16480706902937	0.001568978502371285	AT5G64300	0.6767791910419454	9.866455729934402e-7	AT2G35890	2.8577272100221567	0.0010472027225774548
AT1G71040	1.121865041320309	7.730302300112213e-10	AT3G07870	0.6155096787989045	1.2752757850458286e-5	AT1G64810	0.5720041520119747	1.0609060295430341e-4	AT1G11070	1.6130110285593722	0.001585853859292862	AT4G17230	1.0598784617233026	1.0501152173565945e-6	AT1G52240	2.1129477068821085	0.0010472202898839742
AT3G28580	9.33324617680301	7.826664899703126e-10	AT1G35660	0.7380830420348219	1.3057388522305886e-5	AT4G17695	0.969466583767614	1.072942121960699e-4	AT5G03310	1.4889982727123243	0.0016064204694296992	AT1G08930	0.7458720277320647	1.0536700594135248e-6	AT2G36145	0.7520717453020097	0.0010472202898839742
AT4G36480	0.8699441955084579	7.866324985134362e-10	AT1G02305	0.3670969757528121	1.3146693426558977e-5	AT5G43760	0.6241285065723533	1.072942121960699e-4	AT5G26290	2.3351945977508017	0.0016064204694296992	AT4G38940	1.0439566239716878	1.056316791128475e-6	AT3G51325	1.9948652323783804	0.0010472202898839742
AT1G32350	8.633005200314189	7.978205338295415e-10	AT3G16310	0.5913937671527241	1.3351576381357815e-5	AT3G21750	1.0685119821076527	1.0767745565619936e-4	AT1G30900	1.1920592436697381	0.0016114973190262745	AT5G26920	1.8157505201782418	1.0565824165242337e-6	AT5G42590	3.208841883023802	0.0010472202898839742
AT1G21380	0.5761392273187129	8.035104375516551e-10	AT3G61270	1.9709408830488506	1.3664470603301447e-5	AT3G21700	1.0945575630377025	1.078143377163014e-4	AT2G18300	0.47800820925144294	0.0016114973190262745	AT5G59700	1.8149679495992896	1.0662376766737822e-6	AT3G23750	0.38855491422945404	0.001051377579403342
AT1G09480	2.5434137801494954	8.289447626780911e-10	AT4G31875	1.49028046235474	1.3664470603301447e-5	AT4G05020	1.5100567110538028	1.0824206046837168e-4	AT3G46700	1.1616540515352918	0.0016210540480694996	AT5G20480	1.753170775841164	1.0944999026758645e-6	AT2G03220	0.4890972596957814	0.0010518809420144708
AT5G61520	2.8021121900327377	8.289447626780911e-10	AT4G31120	0.5158276155482091	1.3890780771624426e-5	AT5G15210	0.6304683503365767	1.0846293938714395e-4	AT1G67105	0.8009143537957882	0.0016240460569607413	AT1G80130	5.0122372970051945	1.1359311308813872e-6	AT3G15240	1.8089875066513073	0.0010556202988183457
AT1G51680	1.456627261481644	8.417729791997132e-10	AT5G03285	1.1971919042718808	1.39264052482218e-5	AT1G68620	1.3600288416323283	1.0868631774751525e-4	AT1G33610	0.6586984407184391	0.001626480298263596	AT3G48650	3.2383402516373536	1.1449864454602192e-6	AT4G36900	0.6938284844126712	0.001060882792113561
AT5G43450	1.011474712918195	8.620697623225178e-10	AT1G53210	0.26379486977893984	1.4031038670087428e-5	AT5G07460	1.1451239251526113	1.0913371412297034e-4	AT5G43180	0.9983588471821673	0.0016329523655265053	AT4G17615	1.479133028565231	1.1470516028095833e-6	AT1G51360	0.4892050987993994	0.0010679091392226713
AT2G29470	5.42890617592519	8.85758916508622e-10	AT4G38920	0.2774520969125312	1.4031038670087428e-5	AT5G47070	1.0705866261890562	1.0959684776883485e-4	AT1G43650	1.179733787601827	0.0016436499781074612	AT4G17030	2.0677141950859914	1.158681321387338e-6	AT4G18510	1.5343218187364032	0.0010708772435645858
AT4G28460	6.296780481609812	9.097879255579901e-10	AT3G27280	0.6102064003404853	1.4046391088774762e-5	AT1G14320	0.478431493309641	1.1142993873206865e-4	AT5G42580	2.2033851746220865	0.0016537005537355586	AT5G17770	0.7381619005434499	1.1619755857637564e-6	AT5G51500	2.3278744815019894	0.0010728679075034818
AT2G33110	2.3483099256468276	9.410638351863223e-10	AT4G01140	2.0263219169571993	1.4125340593957573e-5	AT3G12580	1.8776725127836134	1.1322206803698641e-4	AT1G62990	0.9602904645907544	0.0016603045268937509	AT5G03390	1.6300992031445287	1.1769056331570366e-6	AT2G34350	2.2699190817868056	0.0010740786550313259
AT5G60410	0.6765923486245549	9.423919456083065e-10	AT5G56590	0.5474690763167388	1.424172504761527e-5	AT5G62350	0.4797452067400139	1.1440944356449832e-4	AT2G28960	1.346893556645872	0.001672183543463774	AT1G48320	1.1425329535819453	1.1777617347979625e-6	AT5G65800	1.9820779498078434	0.001078286443247751
AT5G25910	2.509208201776949	9.45484216096929e-10	AT2G40610	1.1340337658279651	1.4633511870876455e-5	AT1G53990	1.2085227128220577	1.1504395292674872e-4	AT5G65158	2.8616457199186494	0.001672183543463774	AT3G08710	0.6737015639189371	1.1777617347979625e-6	AT2G01870	0.7092000108819577	0.0010787358500726739
AT1G67800	1.024225558830515	9.503658299734179e-10	AT5G24155	1.2522770408245154	1.4772020731529219e-5	AT1G66700	3.1975688653782717	1.1738156184770746e-4	AT3G45160	1.2641972184474501	0.0016759545924101267	AT5G52720	3.817768475028418	1.2128941172989345e-6	AT5G02400	1.1730276303674572	0.0010787358500726739
AT4G34900	1.2978355761807983	9.535495200863926e-10	AT5G03640	1.6660898246763183	1.4846932624170774e-5	AT5G38200	1.0487750235002984	1.1892001341903346e-4	AT5G14880	0.42743731971894455	0.0016894662853726274	AT2G23420	1.0399611557462387	1.2217416742097627e-6	AT4G18810	0.3700807972800228	0.001092958124719088
AT1G78870	0.5090890476167037	9.580285911452592e-10	AT5G60060	2.8430581065705853	1.5085929894756737e-5	AT1G29395	1.3922263198346558	1.1898346499528911e-4	AT5G24735	0.49552778390285396	0.0016967881590110722	AT1G06983	2.1856471662004937	1.2226699335993938e-6	AT3G12540	2.2567254694821304	0.001094515467102092
AT2G39650	1.834327200478454	9.822872815116287e-10	AT5G46840	0.6902494421498413	1.551591796331518e-5	AT1G76130	0.8454788089189567	1.1898346499528911e-4	AT1G47590	1.4821541713434139	0.0016968351692170493	AT1G23090	1.5210559594993394	1.226361719368053e-6	AT5G44920	0.685671447333955	0.0010978544136558222
AT5G17700	1.5030788105607256	9.822872815116287e-10	AT2G21710	1.0861679029818656	1.5526654718555304e-5	AT4G33925	1.7767019580787842	1.2019586425715763e-4	AT4G27410	0.35618582595883413	0.0017022605633639086	AT4G23810	2.5579586759169164	1.2283999805896841e-6	AT2G45430	1.1845687754366103	0.0010983416354579576
AT1G23550	1.910545662768259	1.0122769187147802e-9	AT1G50490	0.7537835040020433	1.5650965203593514e-5	AT4G04890	0.3779947467007266	1.206241923908657e-4	AT4G00910	1.6070034331824101	0.0017043087274994575	AT1G55775	4.346883220012396	1.2293731235371661e-6	AT1G01453	2.1533038597075533	0.0010987907740610324
AT4G03410	1.157657926050426	1.0191408225365586e-9	AT4G16180	0.38636321328165385	1.5674171613593412e-5	AT2G44530	0.42490082458953016	1.2084497529838528e-4	AT2G47130	0.5123340536273375	0.0017117070011790551	AT4G05390	1.0545322921504126	1.235504648507582e-6	AT3G22570	2.4924464243090187	0.0011037924256669534
AT2G24200	1.7301044521944564	1.0315195122931457e-9	AT1G04660	1.5695811137897266	1.573374362351073e-5	AT1G73480	0.9429581126113475	1.2106127177500463e-4	AT4G25190	2.0096374407482966	0.0017135341639320074	AT5G58430	0.8755713204885415	1.235504648507582e-6	AT5G43040	1.6661861289455695	0.0011037924256669534
AT1G10990	2.1385204427306905	1.1687345830699382e-9	AT1G35330	1.8166454248915875	1.5777378057970378e-5	AT3G44630	0.8488880556032563	1.2287796026547564e-4	AT2G41990	0.8648111565514056	0.0017220678216379665	AT1G57650	5.403599898786209	1.2535161037969598e-6	AT4G10350	2.992754556275849	0.0011055326967389328
AT4G31970	13.123342806277215	1.185959545663139e-9	AT1G30840	1.6807968449853077	1.5970290481650294e-5	AT2G40740	3.868855093150654	1.2430346839650724e-4	AT1G65390	1.2791732475722903	0.0017264892529835789	AT5G06740	1.3434937352902745	1.2535161037969598e-6	AT2G01830	1.4800139780611887	0.0011091924474647499
AT1G04100	1.5790420768174358	1.2519372054798621e-9	AT1G69200	0.7103763804182742	1.6136352344372638e-5	AT4G15530	1.0584713909190624	1.2446388274617412e-4	AT5G66490	0.5810525833901881	0.001727582496302693	AT4G21580	0.8316869264560465	1.262162222914549e-6	AT3G50820	0.4573085714770717	0.0011153090806771823
AT3G60415	4.31022756052797	1.2666496271295284e-9	AT3G22760	1.2463929468664288	1.6255303911985875e-5	AT1G74710	0.786691045259442	1.2494470810509354e-4	AT3G14880	2.299650049110457	0.001732143778576681	AT3G28580	5.606462862560207	1.2716467359623635e-6	AT2G02610	2.183795691499243	0.0011205205413088546
AT4G12735	4.50812558394613	1.2769506917321021e-9	AT4G09990	1.989096742232993	1.7015617152812997e-5	AT1G19350	0.5437086010401302	1.2583980768349852e-4	AT4G13310	0.9952727147131106	0.0017588438914191815	AT4G18360	1.349703314082164	1.2744388421505983e-6	AT5G45580	1.7893850060073673	0.001121380246175187
AT3G53600	4.303590765885801	1.2774949364712295e-9	AT5G60520	2.8811808115548847	1.704935195143353e-5	AT4G24130	1.248569570891363	1.2634646254196176e-4	AT2G45420	1.326910073581485	0.001783577108977012	AT1G73540	1.0357364756130791	1.2745357010669906e-6	AT3G22250	3.4946186381567133	0.0011244364022522655
AT3G26290	0.5907663015730527	1.2798472100600352e-9	AT5G25110	1.1933551509798899	1.7109754854136502e-5	AT1G56130	1.9274508199880775	1.2670880091691735e-4	AT3G55980	0.7918700117874788	0.0017935560531278179	AT1G58420	3.131608662366449	1.2917594166741118e-6	AT5G46040	1.9697805751218818	0.0011244364022522655
AT1G51920	6.387678132291037	1.3014366492048844e-9	AT1G02840	0.3998316061482414	1.746860446974959e-5	AT5G10480	0.47120836327173266	1.271448382307046e-4	AT2G23240	2.7014166397864448	0.00179647664022569	AT2G43000	3.6232205448204087	1.3116345773343066e-6	AT1G60050	2.9468147392593185	0.001126316647175512
AT4G12480	2.356125017862824	1.324938678285341e-9	AT1G23070	2.760464949802064	1.7894922566964895e-5	AT3G50270	0.450169513867117	1.285601432896573e-4	AT2G36830	0.7827985112210551	0.00179647664022569	AT5G01640	2.1196433696622656	1.3116345773343066e-6	AT1G61300	0.6555801436397447	0.0011296434395260916
AT5G38660	0.5492165906647414	1.3476855818918213e-9	AT3G07150	2.5073684116883053	1.7929702397792338e-5	AT5G64310	1.143176422024207	1.3003113536224657e-4	AT3G17470	0.3874662942051646	0.00179647664022569	AT1G07128	1.3665604151352333	1.3358154413648412e-6	AT3G27190	0.368762343754251	0.0011338153973460318
AT2G17730	0.933291617101967	1.455660963904225e-9	AT4G00820	0.7182257107364379	1.800382890182759e-5	AT3G56275	2.859736566877072	1.3090765602714093e-4	AT3G21510	0.8369181678379084	0.00179647664022569	AT5G18170	0.6493370665940666	1.345056565790598e-6	AT3G25860	0.2853280417454855	0.0011363781431029663
AT4G16857	1.679391023261813	1.4852979878039024e-9	AT1G64220	2.0275737046677027	1.804530510958052e-5	AT5G27520	0.705129971916215	1.3107863774463195e-4	AT3G27190	0.3599100146308208	0.001796545643028905	AT5G40590	2.0693063622653587	1.3710191490440427e-6	AT5G49360	0.4067789532092511	0.0011517764469290458
AT4G25940	1.1706510287502832	1.4852979878039024e-9	AT5G14150	2.2727537114683543	1.8454152497691775e-5	AT5G21100	1.3722869243693787	1.3175011600747904e-4	AT1G06460	0.30671939146732496	0.00181729968374982	AT5G20960	1.2210302342126713	1.4023039532839902e-6	AT4G33730	2.848836462521601	0.0011660797737221725
AT4G18880	1.2884441508690043	1.5076444496031083e-9	AT3G27200	0.9306437098864528	1.8488944688283268e-5	AT5G26030	0.7144977858951012	1.3201785605787607e-4	AT4G24180	0.8474191270258292	0.001825010696838756	AT5G59080	0.5650919424756305	1.4178736688764409e-6	AT1G64380	1.259240737148437	0.0011667432459919816
AT5G60760	2.123691466970097	1.5223825082935953e-9	AT2G26430	0.4477154548400865	1.8592352230000152e-5	AT1G09970	0.8359084079593797	1.3218082759635066e-4	AT1G13960	0.3851267459485546	0.0018382186530475318	AT4G21940	2.190311117233657	1.4301621022386613e-6	AT5G43830	0.24446440461297614	0.001170566264946124
AT4G31390	0.6668407759627071	1.547977184764106e-9	AT2G19760	0.7190709120559228	1.8596033163759166e-5	AT2G05280	3.0875705269242704	1.3218082759635066e-4	AT4G08040	0.8674110649222577	0.0018454330846534846	AT4G08500	0.6409523151157632	1.4706484338451538e-6	AT3G53480	1.0427627116024383	0.00118293734531694
AT1G76070	1.6298970080966302	1.5725220672991757e-9	AT1G49240	0.7030814826325081	1.8801019165744907e-5	AT5G60410	0.4574053132449525	1.3301915997581247e-4	AT5G42860	1.5384350491257537	0.0018556306381459818	AT1G09480	2.031956372572301	1.4965402991454664e-6	AT3G16850	0.28252998061153445	0.0012003923929327538
AT5G20190	0.8139601169031826	1.603038043451158e-9	AT3G54320	0.8217604022433787	1.9047318419110316e-5	AT2G43100	2.3314197382694126	1.3422759790296032e-4	AT5G66160	0.35788171351445003	0.0018618261677399632	AT1G22110	2.372582486889895	1.4965402991454664e-6	AT5G19930	0.5483370111170064	0.0012236680728167177
AT3G01060	0.8920679680560686	1.616068105082683e-9	AT5G18820	0.967412878306991	1.919497449598039e-5	AT1G17870	1.3483511889830901	1.3511908543117727e-4	AT3G60910	0.39164422461732223	0.001867356707701103	AT1G70420	0.7281824096642135	1.4965402991454664e-6	AT5G26080	2.9962952993951983	0.0012239443320399058
AT4G15233	2.19086179458203	1.6208813729517142e-9	AT2G33310	0.52244427449741	1.9390982312369995e-5	AT4G39580	2.5584293041627433	1.3511908543117727e-4	AT2G34180	1.4505650916082926	0.0018863698822271973	AT3G20510	0.9288414244695262	1.527045170005554e-6	AT1G03870	0.4232424977072277	0.0012324400888631085
AT2G35510	0.6723879615074791	1.630778239382809e-9	AT2G39870	0.49414070658160025	1.9558705636124244e-5	AT3G24080	0.5308938928852902	1.383284308022222e-4	AT1G42470	0.6087175341484963	0.0018866078659544642	AT4G28490	1.7002781952183221	1.5476354802978777e-6	AT2G38320	1.0428120766504703	0.0012375571843181432
AT3G54110	0.9442998539190088	1.6521147815283208e-9	AT1G22500	2.2282878396272774	1.9909405227319587e-5	AT1G67980	2.682477704912887	1.3835943265778187e-4	AT1G03840	1.3079738848699396	0.0018877736020319054	AT4G37990	7.604150865619131	1.5864526357357982e-6	AT1G05310	1.2286067315175213	0.0012380641814013767
AT1G48110	0.5290321981656724	1.690547027639001e-9	AT1G12780	0.3269939947477994	2.0255104014936307e-5	AT2G43290	0.7110041227848949	1.3989125166529695e-4	AT2G31220	5.12646486516527	0.0019037905482166284	AT2G41380	1.401603650035232	1.5940261040403462e-6	AT5G60950	0.7772092058640684	0.0012380641814013767
AT5G57060	1.4202261970803516	1.691841298098954e-9	AT2G41440	0.7681991365771346	2.0300612915688186e-5	AT1G71880	1.0186268936923062	1.4062432996895914e-4	AT4G01770	1.8780376012421374	0.0019063411349655567	AT1G08230	0.9627162900621457	1.6090813664639322e-6	AT1G17220	0.2892153542014597	0.0012391093661045611
AT2G30770	10.668220160622036	1.7193257067403951e-9	AT3G55720	2.1978204531310053	2.0555003743390515e-5	AT2G47590	0.3329034563548911	1.4182480744624317e-4	AT5G60850	0.4622171619481818	0.0019063411349655567	AT2G33380	4.753771186069712	1.6396666927673604e-6	AT5G04860	0.6994778249759742	0.0012438220434342357
AT3G28740	1.1556893721741834	1.7956754462785237e-9	AT4G28730	0.6307120427234748	2.0585579151378836e-5	AT4G01026	0.4886879469826185	1.4255275975438397e-4	AT2G44380	1.5500730064605446	0.0019304394198130085	AT1G53760	0.8074565954198707	1.6596594686043185e-6	AT5G25265	0.2720003603976905	0.0012477285678293302
AT3G26730	0.47497177028466314	1.7957061006013626e-9	AT5G20550	1.6331534499412401	2.1430502381069863e-5	AT1G02310	2.7118176301140435	1.4410380559849863e-4	AT5G03720	0.5972339291454827	0.001933717286620514	AT5G45110	1.0434181978118648	1.6620181481019494e-6	AT4G34490	0.32864711616056447	0.001251844654946955
AT5G22520	8.464768344034159	1.8318786225222612e-9	AT5G56760	0.37033775792378865	2.1460000131703826e-5	AT1G61340	1.0795841290478543	1.4523305405683793e-4	AT5G60520	2.27378226044731	0.0019518799754725722	AT5G12480	0.6751914403393767	1.7115995599655047e-6	AT2G01910	0.4798271503495159	0.0012520633092345389
AT5G02290	0.962317067782718	1.8451682460438145e-9	AT5G47770	0.4058513253033943	2.154416876589464e-5	AT3G20330	0.5229557555447085	1.4544655695715528e-4	AT3G23090	1.0850712413060681	0.0019526062069870089	AT5G13900	1.9194866088730085	1.7589488451350904e-6	AT3G01070	1.756343716219702	0.0012520633092345389
AT1G68450	3.020307206162922	1.8901840240699854e-9	AT5G23955	0.6795826793547692	2.1719628020143403e-5	AT3G04720	1.6630757778133132	1.4618842379424734e-4	AT3G01070	1.7133044447088015	0.001974110950396462	AT3G60415	3.0818080413831423	1.7694546294977348e-6	AT3G17600	1.9904913638555732	0.0012520633092345389
AT1G54100	0.9393113321847884	1.9023071888926764e-9	AT4G08620	2.7823005341348575	2.1799639069679994e-5	AT4G26910	0.886287029055171	0.00014806951645973682	AT5G10970	1.1192178220630586	0.001974110950396462	AT1G78370	1.827875504555051	1.8285894310453258e-6	AT4G21980	0.43262270935093977	0.0012520633092345389
AT3G21250	1.2439944473293114	1.9023071888926764e-9	AT1G26440	0.47968088568736755	2.2008275882281992e-5	AT1G22180	0.9339766025967269	1.5050336634554233e-4	AT2G45660	1.0515140642759127	0.0019802708390096726	AT5G02230	1.3560253759635112	1.8341998417885382e-6	AT5G04970	2.095509146275692	0.0012520633092345389
AT5G11520	0.9173609587457894	1.9023071888926764e-9	AT4G08685	0.6485863673758623	2.2426896962466082e-5	AT5G02940	0.7990568855613214	1.538086187611458e-4	AT1G70880	1.7798433136049177	0.0019848004567265725	AT1G17330	0.7943099734674663	1.8357850020250784e-6	AT1G65610	0.8089777571536967	0.0012570928276826395
AT5G61960	0.5173295206399072	1.9045052530940705e-9	AT5G13520	0.7119273323497578	2.2725432095103665e-5	AT2G47470	0.4051431279817419	1.5514874909237865e-4	AT1G06923	1.8791941278929523	0.0019883481669445108	AT2G41160	0.5104097432466792	1.8357850020250784e-6	AT5G01610	0.9109624045941814	0.0012580270252950166
AT5G45060	0.9755185629774429	1.955709796220681e-9	AT4G02540	0.44910118592304316	2.2731228788963377e-5	AT3G58610	0.3360917597213699	1.5514874909237865e-4	AT1G24440	0.3871006747352236	0.001995595903801115	AT4G37030	2.0032012942844664	1.8775249767636883e-6	AT4G33360	0.43007046395064263	0.0012667697187151473
AT2G43550	1.0273133095718299	1.9567871757094585e-9	AT4G31250	1.5406745449862838	2.2956532621606167e-5	AT5G12170	0.9733986824248084	1.5514874909237865e-4	AT3G20460	2.119709075545308	0.0019964821769734345	AT1G06080	1.6072182580600491	1.9087490548355047e-6	AT5G63810	0.33435328055792174	0.0012693517640730144
AT5G54390	1.1001444109009466	2.0144616469267124e-9	AT2G38090	0.9876282795612616	2.298148370266755e-5	AT5G22500	2.2696325062496805	1.5514874909237865e-4	AT3G59060	0.32646507894148297	0.0020076423564533465	AT1G21250	4.982623026721232	1.958012841018071e-6	AT3G04330	3.027454816881652	0.0012750834363490608
AT5G24110	4.805645411264317	2.084240617684761e-9	AT2G21940	0.5380442309906539	2.347918982357578e-5	AT5G54250	0.8621993984072291	1.5514874909237865e-4	AT5G43830	0.23749896750427069	0.0020076423564533465	AT1G54100	0.7750952534942966	1.960378143721936e-6	AT4G13580	1.4937738448242064	0.0012750834363490608
AT3G26020	1.0198924682469312	2.2022836705539934e-9	AT5G10120	3.2261059369126484	2.3558302904750707e-5	AT3G14990	1.0103379542764135	1.5551938375388144e-4	AT2G39430	1.1255695952945006	0.002026752624811773	AT1G16670	1.297908142670013	2.0126506722742367e-6	AT1G02575	3.1698060116394036	0.0012857040461218287
AT5G58720	0.552587532981653	2.2270264323891643e-9	AT2G13910	3.0642123826500716	2.3656614926162228e-5	AT5G48400	1.8724854033781244	1.5635535414857215e-4	AT3G02885	5.027583047634214	0.002035702550972053	AT5G11670	1.192003575050177	2.0126506722742367e-6	AT1G24620	2.2168969367017315	0.0012857040461218287
AT2G36780	2.344135738243888	2.255449904228916e-9	AT3G29370	1.5155932852696345	2.3656614926162228e-5	AT1G77500	0.7889562200169936	1.5647871866140075e-4	AT1G55810	0.5321173189477001	0.0020449263786879025	AT3G01120	0.3967808050353657	2.0347151866811843e-6	AT3G09035	0.4347460262679384	0.0012915105940233358
AT5G03330	1.1588787057380252	2.3437032120554823e-9	AT3G21720	0.6572333570811751	2.4410031181457717e-5	AT5G64660	0.852325111543803	1.5647871866140075e-4	AT5G01800	0.2760452420157888	0.0020511806579580384	AT5G38850	0.8003559421511239	2.0410796134595326e-6	AT1G06120	2.254046070852928	0.0013013238126111583
AT5G64290	0.5148553982990323	2.3437032120554823e-9	AT2G29130	2.0356162658030996	2.451338908992581e-5	AT1G61580	0.5303572953681259	1.5882370451780683e-4	AT4G24630	0.3541780388178616	0.0020662515152668937	AT3G26080	0.8272984426597911	2.109367760423883e-6	AT3G50300	1.8773098955135787	0.0013091714033410494
AT5G20400	0.780419561877003	2.4314876115597902e-9	AT1G72790	0.7093440598600407	2.4546308406256555e-5	AT3G12915	0.9961391084037048	1.5882370451780683e-4	AT5G65970	0.718877347641419	0.0020662515152668937	AT3G56880	0.7772621030886983	2.1276946421878213e-6	AT5G40730	2.267893775224467	0.0013104439825481413
AT5G39120	10.862304747051287	2.5015779675279834e-9	AT1G62950	1.0461800470113802	2.4656390213564486e-5	AT5G01090	0.5420100223412901	1.589821535077493e-4	AT4G24026	1.1149687824944559	0.0020754399376942873	AT3G56500	3.459811175390989	2.1876665479933495e-6	AT1G79760	1.2283941109742829	0.0013141033728362361
AT3G55980	1.379225723544796	2.501800289037096e-9	AT2G40760	0.5558472730192509	2.5422716251981104e-5	AT1G74670	0.7481334213590666	1.603550845997363e-4	AT3G14680	1.384995612467715	0.002076413094509879	AT2G44130	1.798601918337856	2.196565360259649e-6	AT5G64850	0.5986602050080112	0.0013141033728362361
AT2G46430	1.60434736166948	2.5037720425315262e-9	AT5G60840	0.6134927728354704	2.553089981848248e-5	AT2G42540	3.3824934933274204	1.613979409811446e-4	AT1G05890	0.2570942318106028	0.0020804451818095173	AT1G69910	1.0221575146737414	2.201851089836055e-6	AT2G33770	0.3815685327326247	0.0013192555202115653
AT1G44130	3.837653383209747	2.5057222728484307e-9	AT1G44050	2.3769948654504303	2.6090785950232917e-5	AT4G33520	0.47103708696401947	1.6267675598154613e-4	AT3G46270	4.229107537216199	0.0020804451818095173	AT5G66210	0.9693946173884488	2.211335996768693e-6	AT2G18050	0.997071697455226	0.0013220111334511075
AT4G02280	1.546305834559321	2.515907788064063e-9	AT2G45510	0.7610375044296551	2.622107757460346e-5	AT3G59700	1.0182547806948892	1.627652666756708e-4	AT1G08340	1.1302855826764922	0.002094176940480821	AT4G25030	1.1425735168080016	2.2393656726572676e-6	AT4G31470	2.078994343444078	0.0013239087286686952
AT4G18210	1.3037893470453543	2.515907788064063e-9	AT3G15700	3.0497983548755188	2.6251911526193847e-5	AT5G22060	0.7967942582150755	1.627652666756708e-4	AT1G10340	0.989291515173228	0.002097306554236965	AT4G23060	1.889606011351306	2.262150622072215e-6	AT5G62100	0.5150410035946121	0.0013239087286686952
AT1G76980	1.1108901448967483	2.5334664154781995e-9	AT4G37410	1.0860398390640145	2.651056265102797e-5	AT1G26730	2.895800566258372	1.632626101737557e-4	AT2G02610	2.109749410102261	0.0020997375873046836	AT2G43140	0.9353081455998888	2.3126379994940074e-6	AT5G23980	2.1420985454661823	0.00132977489892557
AT3G20510	1.1078859042279685	2.553662027223286e-9	AT2G36250	0.4022409091679685	2.6738678221845656e-5	AT1G30070	0.8991536559353883	1.637315165039447e-4	AT1G52245	1.050560438455398	0.002102733922739697	AT2G36792	0.9428107441342002	2.410082026935307e-6	AT3G59850	2.1611595546837736	0.0013384694136653608
AT5G38520	0.8603220732865884	2.6113880680898728e-9	AT1G05510	4.930922162507612	2.7495486389190748e-5	AT4G18210	0.8757830359246224	1.637315165039447e-4	AT4G04460	1.2979938316129378	0.002103340680971532	AT5G13280	0.7562682345099601	2.410082026935307e-6	AT1G30760	1.286859325323125	0.0013388055334003224
AT5G47730	1.3522059049690027	2.7666281651386164e-9	AT3G55990	0.8704351094371826	2.795091074372288e-5	AT3G27880	0.9896265350995669	1.6489667870271237e-4	AT2G20550	0.8794467657869034	0.0021070170515929024	AT1G09430	0.3962265626732059	2.4741344238024703e-6	AT4G16620	2.0601894621594905	0.0013513516329539425
AT1G05450	5.137863038100339	2.7821140827482307e-9	AT5G60670	0.5799441076676688	2.795091074372288e-5	AT4G38540	0.9398734242061552	1.6946209731877448e-4	AT2G16980	1.9983623249302542	0.0021144587516247282	AT1G71140	2.0514016919142875	2.480585043866752e-6	AT2G38500	1.4592152698245666	0.0013554711782998788
AT5G48530	1.1851947814786936	2.8142685272384665e-9	AT5G58090	0.517969110310905	2.795636331572653e-5	AT5G64950	1.182077382648567	1.725691886436544e-4	AT1G68920	0.5022250194548941	0.002116513452049316	AT1G64610	1.271343191442462	2.4961989043111984e-6	AT3G20557	3.9564667283651365	0.0013554711782998788
AT4G36610	2.917141567020148	2.8266001119360473e-9	AT1G67590	0.6103313799855291	2.812380840563418e-5	AT4G35180	3.5490487162748416	1.7284517193414886e-4	AT3G11730	0.28202470818394276	0.0021304049590486276	AT4G20780	1.2099956526673274	2.626974161387798e-6	AT5G22390	0.7622475778258101	0.0013554711782998788
AT1G52400	2.735468281963333	2.82877713118142e-9	AT2G23960	3.0959103184968084	2.843187610921143e-5	AT5G14780	1.0856886176922087	1.7376326766771016e-4	AT1G69850	0.2791704649935543	0.002132397072946973	AT4G39270	0.7132352451962958	2.643942872912989e-6	AT1G57590	2.0138825797198296	0.0013583613828476635
AT2G45570	7.798914385288814	2.82877713118142e-9	AT1G11120	1.3787165487962365	2.8499681360284775e-5	AT1G27760	0.6108047775134919	1.7458350400921787e-4	AT3G61560	0.8226943298232892	0.002133252263047237	AT5G05590	1.7586704520865486	2.6565659395573014e-6	AT4G10370	2.2810301631723586	0.0013607249243620856
AT3G16860	2.3453124528743428	2.82877713118142e-9	AT3G13222	0.5781205627071487	2.9334823987807782e-5	AT4G02940	1.1226521782219772	1.7458350400921787e-4	AT3G54870	1.682953257957898	0.002136548691443177	AT2G47190	3.146840670067412	2.745997349181145e-6	AT1G52910	0.7489875907299486	0.0013740757354709647
AT5G08590	0.4813814907548903	2.8797311861905575e-9	AT4G26540	0.4630857983275858	2.9344269180070373e-5	AT4G37800	0.8067666420678414	1.7517056010575826e-4	AT5G20700	0.5566299935953151	0.002153301689279043	AT3G22160	1.5265530414348936	2.747325411772065e-6	AT4G23560	2.3527401221822637	0.0013760331198409948
AT3G13100	2.377807254684428	2.8898176841504894e-9	AT4G32870	1.0040788056093994	2.950259855925651e-5	AT3G04840	0.44280425200941936	1.7654090233560927e-4	AT4G18610	1.4366143763394297	0.0021604861056120197	AT3G24510	7.877155243565459	2.7568795726609905e-6	AT1G14190	0.9532360209001006	0.001382520250546305
AT1G76970	1.4968064594334227	2.9303173624017806e-9	AT1G23120	0.5760289768810147	2.9515448472516306e-5	AT4G34390	0.8399028253202888	1.7657654826161025e-4	AT3G20100	0.6753374312494609	0.0021609051467496665	AT5G22060	0.9511908755715414	2.8211717924272895e-6	AT4G00910	1.6086375698698705	0.0013843014734595217
AT5G09800	2.617843939160831	2.9605436813105097e-9	AT5G15740	0.48130928673459966	2.9690703649726632e-5	AT1G18710	3.498016199352315	1.785206852610942e-4	AT5G59740	1.1364365374765053	0.0021653300710131394	AT3G16330	1.976985045453777	2.832557321019518e-6	AT5G11720	0.3784034972477743	0.0013843014734595217
AT4G12290	1.721200736649794	3.1408284780686793e-9	AT5G16550	0.4489045243891498	3.00137898576827e-5	AT4G35110	1.1115286668705455	1.7989173410851237e-4	AT5G06800	1.0522564239305885	0.0021787537164618467	AT1G65040	0.8568681554952129	2.9133607171296173e-6	AT3G43960	0.7632138450591036	0.0014037690335525635
AT3G22120	1.0289290099456823	3.2041514854659614e-9	AT3G04605	0.506337766236544	3.002112291738098e-5	AT4G11350	2.303494558671805	1.8001880287594238e-4	AT5G57540	2.6461613392473473	0.0021850377898474265	AT5G54960	0.8979424014616109	2.9133607171296173e-6	AT1G20450	0.6001872410471567	0.0014092350267451443
AT2G36750	1.815569420889939	3.297573637899564e-9	AT1G33520	0.4350652872870173	3.0074172165625395e-5	AT3G15460	1.1988967895715927	1.8076214576687156e-4	AT1G30110	1.008481785146213	0.002196821135002676	AT5G40540	1.0264043387302046	2.9186710449422747e-6	AT4G05100	1.0187984773445933	0.0014153393660672844
AT4G35760	0.5808884461803051	3.30883611880033e-9	AT1G29510	0.8447997071482024	3.0213307470915092e-5	AT1G27720	1.7299435993295602	1.8184642828853904e-4	AT5G04860	0.6773828482675839	0.0022020327662108114	AT2G14080	0.6664071689823026	2.938354034322523e-6	AT3G25597	0.9958620248638048	0.0014302132425611596
AT3G48850	6.875317270923384	3.316458447716087e-9	AT3G11370	2.164796011756418	3.0261863211010474e-5	AT3G18250	1.5767718280266385	1.8467703002286677e-4	AT1G77990	0.6435559469606601	0.002206362191498735	AT2G31230	2.574178186388768	2.938354034322523e-6	AT2G47530	2.1655891385754145	0.0014319023080420364
AT1G22360	0.9317361452846649	3.3175281779538223e-9	AT1G26970	1.9286898783685358	3.0508804289462823e-5	AT5G36970	6.791577139999554	1.884676605116535e-4	AT5G63780	0.5943034331053072	0.0022180692830504178	AT1G61360	1.4917057572432757	2.964332931815564e-6	AT1G12780	0.26067265098216036	0.0014351443472095124
AT5G03610	2.325771195275667	3.3262431524978597e-9	AT1G78880	0.39233807104459983	3.07942028416233e-5	AT1G63440	1.2373244578835985	1.9129809682401166e-4	AT1G04610	0.9878983069947845	0.0022312244845398813	AT5G42830	1.7716805167939949	2.965123883670585e-6	AT1G05850	0.3164564030619006	0.0014361886827882137
AT1G07040	0.7725128430354782	3.3267541251221634e-9	AT3G08040	1.0839826066830922	3.129759658070775e-5	AT5G56010	0.6625537090200371	1.9235858376068907e-4	AT3G10410	0.28044500353769947	0.0022334718743322705	AT5G19880	3.962792691905768	2.973370961569425e-6	AT1G16170	0.5113226996366734	0.0014390777696739801
AT2G32240	1.1428558661812556	3.343201819558378e-9	AT3G59850	2.6239976833023393	3.145288575596951e-5	AT5G26600	0.6710807178121866	1.9326557201587133e-4	AT5G62720	0.48662470606917796	0.0022442229139461294	AT5G61600	0.8427111822903677	2.980800887336961e-6	AT3G24240	1.0942139628682197	0.0014390777696739801
AT2G03240	0.9245118595832289	3.347435344418552e-9	AT2G24545	1.2395321909383288	3.150897072060096e-5	AT2G11520	0.6039025061892082	1.9558583640512882e-4	AT3G61300	1.6862661318850778	0.0022474962282588787	AT5G38530	0.799670790534334	3.013382058885944e-6	AT3G54920	0.43249285386139846	0.0014399640595919234
AT4G30600	0.6146704194714163	3.406139909468654e-9	AT5G58340	1.056882965767062	3.159097228165108e-5	AT5G48540	0.8902344581486537	1.966541411508787e-4	AT5G03640	1.2916560656039071	0.002250389073879465	AT5G46780	0.650250688767739	3.0215259338198167e-6	AT1G34510	3.1326840485396623	0.0014422062071001195
AT1G61380	1.142599381416806	3.454168570636104e-9	AT3G57400	0.6053098870005781	3.186071025478677e-5	AT1G59870	0.8704087689856788	1.976406634563828e-4	AT5G06980	0.5174356275012197	0.0022531157669276472	AT5G18150	1.2438763456738866	3.1157883070639014e-6	AT5G62330	2.6850303994389995	0.0014468112772632168
AT2G32250	1.1064479119436563	3.547658574651698e-9	AT3G48790	1.6071346242212885	3.209303810590668e-5	AT3G50360	0.422398021459992	1.9816509189743246e-4	AT5G62490	1.89194632068188	0.0022534633781715477	AT4G39540	0.5128211523989457	3.1495284679915403e-6	AT1G49720	0.6850471903308908	0.00145242593950375
AT1G53990	1.7371689006788502	3.550203521780971e-9	AT1G69240	2.604011640869853	3.3460109832832866e-5	AT3G48870	0.38713076309602823	2.0238466081240358e-4	AT3G24240	1.0697620754089392	0.0022657568889863106	AT5G46295	2.5285867597737375	3.1553739750628397e-6	AT4G16880	0.6626639987549321	0.00145242593950375
AT4G36648	0.9150308338433756	3.6199831140166635e-9	AT5G13010	0.4556458221916592	3.364903803594424e-5	AT4G26500	0.49786955506767566	2.030621840925052e-4	AT3G06130	0.5428282319885651	0.0022657892857959284	AT3G57450	1.1024279780141522	3.2155794014510932e-6	AT1G47840	0.8637331223123028	0.0014650731011216485
AT2G43590	2.7426230934932554	3.649668775249026e-9	AT3G14880	2.783250523756921	3.37786611341237e-5	AT3G48460	1.0525399879074562	2.041930407027255e-4	AT3G56140	0.37958835397522783	0.0022703552657748214	AT3G25780	1.337476285012799	3.2394386002980685e-6	AT1G58235	0.49024267502258023	0.0014678312300889281
AT5G44585	1.5841921074953969	3.656256596610789e-9	AT1G45163	0.7990922009865453	3.391064403641584e-5	AT5G62280	0.76842004382423	2.045517172089249e-4	AT5G15190	1.2295809074714423	0.0022703552657748214	AT4G25670	0.7801165761538803	3.2899791867175935e-6	AT4G28190	0.8796469109277728	0.001472501126365404
AT5G12420	1.760121745588917	3.887066923122991e-9	AT5G45380	0.6508944590587813	3.406822848516126e-5	AT2G33435	0.5327219757248363	2.0565624634683561e-4	AT5G01215	0.724231249160338	0.002289954328251305	AT2G29430	4.304975505658871	3.3265306673768032e-6	AT2G37820	1.947961370741667	0.0014844400096612074
AT5G14200	2.921410106325897	3.9166638538616075e-9	AT3G63200	0.9338926428594055	3.471307087738605e-5	AT1G06800	1.1409712311908815	2.0882871300011263e-4	AT4G28840	1.245224910134581	0.0022942167676739383	AT1G61370	1.54153734739079	3.3276900716478366e-6	AT3G21180	2.818166090780913	0.0014878586817277744
AT1G30370	2.4977902361910567	3.931375170464458e-9	AT2G01570	0.3577977778404336	3.495014626866112e-5	AT4G25900	0.9028429650910709	2.0882871300011263e-4	AT4G17790	0.5968078995151396	0.0022955100581790204	AT3G04210	2.4846727108487143	3.3506040477879208e-6	AT1G58037	2.1135978139802356	0.0014922450523365076
AT3G19490	0.6888271827111058	3.9964565950059465e-9	AT2G37820	2.367423803807405	3.61588797831713e-5	AT5G54400	4.748738626805966	2.1011703859336812e-4	AT1G22030	1.0916080003820388	0.0023020962318330614	AT2G32240	0.9365743566063618	3.367875054636901e-6	AT5G62310	2.2999196461540645	0.0015001831819645315
AT4G39830	2.4882500250550383	3.9964565950059465e-9	AT4G10380	1.099995504905708	3.635584104796142e-5	AT3G62150	0.9733005888079688	2.1101085174325535e-4	AT4G22214	2.980199713597064	0.002327259815866622	AT5G61520	2.190169511704372	3.3902635874482e-6	AT1G20010	0.3526517831944738	0.0015042628093956797
AT3G48000	0.8367754457837051	4.0338137702217595e-9	AT1G79920	0.630269938815626	3.658343984688532e-5	AT3G62580	0.85116106007929	2.1116266472074138e-4	AT2G47700	0.42305394659778367	0.0023341861807099373	AT2G20950	0.948281148219489	3.4600362054961507e-6	AT5G37600	0.44059389888288003	0.0015049789772837124
AT3G19930	0.9728031316315539	4.067210328456569e-9	AT2G28250	1.0784041916881806	3.681691532810606e-5	AT5G18550	0.8385883233662019	2.1428460945570874e-4	AT2G35120	0.6917229622451464	0.0023396172077161867	AT4G15236	2.824868996828538	3.465578629019389e-6	AT1G45688	0.2557437183038288	0.0015056953893152715
AT1G31190	0.6803562505335614	4.239672066221439e-9	AT3G45410	1.356523183943172	3.7325082593095455e-5	AT2G25625	1.7968028833694771	2.1821736197791716e-4	AT1G14740	0.21816013088082703	0.002341190907955078	AT5G04190	1.3446534463670108	3.491422638385897e-6	AT3G25670	0.7156609857782134	0.001522025591496554
AT4G11370	2.47338992111499	4.264338788661663e-9	AT4G31730	1.657052785649199	3.745655899140111e-5	AT2G20850	0.6414871731212141	2.1940250741899343e-4	AT1G53710	0.6154137683627933	0.002346037560905661	AT3G26090	0.8188019856718978	3.529995679889879e-6	AT5G19760	0.32231233221961203	0.001546171107050275
AT1G57650	9.045989036487818	4.265025137276835e-9	AT1G15050	1.5407168451814708	3.77430007479273e-5	AT4G23940	0.5747292879097919	2.1940250741899343e-4	AT2G35680	0.26088368216154356	0.0023689593042651893	AT5G66070	1.1698326826388903	3.6021258391113256e-6	AT3G52570	0.5279270349928806	0.0015481212716652304
AT1G65190	0.964738065836034	4.346500241234747e-9	AT1G15460	2.122447145947667	3.779823007350122e-5	AT3G01650	0.9402059960852437	2.2160522976175773e-4	AT3G63200	0.7421861998139654	0.002391774555543291	AT3G54620	0.6475012977403563	3.6359720414431995e-6	AT3G25790	1.655318876823243	0.0015986609865632998
AT1G21270	1.8564498107451537	4.447591727410158e-9	AT3G60300	0.5012119011574045	3.779823007350122e-5	AT1G02400	1.3271682318620934	2.2286708430040787e-4	AT1G59850	1.1596413190724022	0.0024004134283373115	AT5G63650	1.5046609488705518	3.6398382913802144e-6	AT2G34430	0.5529991691043938	0.0016004008430154136
AT1G47530	0.838719585019624	4.47002117707836e-9	AT5G24880	3.1923847166475476	3.833168625109014e-5	AT5G46730	1.9166610574081226	2.2286708430040787e-4	AT5G10430	0.6273558481879551	0.0024091887601559534	AT1G30320	0.6771201492516733	3.6559126743447323e-6	AT5G60020	0.8280834630858451	0.0016094409203344724
AT1G73805	3.3117120426327866	4.47002117707836e-9	AT1G36630	5.646865718845336	3.8342609976230584e-5	AT1G69920	4.480744814956259	2.2360257872899362e-4	AT4G10350	2.8544015273899195	0.0024117088815086866	AT1G68450	2.4059619423050496	3.6819941007448637e-6	AT4G27270	0.9724259419165852	0.0016112495435422402
AT1G62305	1.099526860317899	4.614304855696778e-9	AT3G45230	0.7489425630397696	3.847449886497964e-5	AT5G64890	2.2063822589165545	2.2529079546310845e-4	AT5G67450	1.1589953604087324	0.0024135756800865416	AT2G01180	1.2573681239799925	3.7491024994111224e-6	AT1G10200	0.319840232251588	0.0016278574764904787
AT5G61270	0.7447810063223307	4.784589096549316e-9	AT4G18610	1.770073267543063	3.857993812736504e-5	AT1G27350	0.5143408801074256	2.267405949342092e-4	AT4G36850	0.43245535708948457	0.002415734590640078	AT3G13950	1.971618575001975	3.7722809658041025e-6	AT3G11590	0.4361443216134098	0.0016357262175664873
AT2G17705	1.2685557541883083	4.802737090751874e-9	AT5G23080	0.5299726711963273	3.8756471968522925e-5	AT1G61430	0.755483894187178	2.2733793009597778e-4	AT1G01070	0.787319770106982	0.002431055918855808	AT4G36010	1.4974998599200102	3.818356204148979e-6	AT1G67700	0.40616149488864944	0.0016459816242698818
AT5G44568	3.8874045692909376	4.871634128494622e-9	AT2G41290	1.094918263715273	3.904251600303417e-5	AT1G75040	2.5902660456926387	2.2733793009597778e-4	AT5G20520	0.3075342081672714	0.002431055918855808	AT3G62150	1.1650613803710854	3.836305306211214e-6	AT5G24410	1.7099865303825723	0.0016524343543968653
AT4G21410	0.8235640479647034	4.92359350220568e-9	AT1G45976	0.4086502066572605	3.949373272619794e-5	AT5G06270	0.4164494313406205	2.2869980992018337e-4	AT5G11720	0.3651993069770483	0.0024539700091385755	AT3G46530	0.5153303629429306	3.959547547763409e-6	AT1G23150	0.8246247903943807	0.0016527518532631648
AT5G66070	1.4196466810353727	5.036752055690214e-9	AT1G14520	1.54457458901225	3.951495706035492e-5	AT4G02890	0.48281497880975477	2.3266269706853916e-4	AT1G67030	0.8745214157790757	0.002509465434733474	AT3G59140	1.5177825884269858	4.036817691567626e-6	AT4G01200	1.663954246889158	0.0016570722807606071
AT2G41700	0.7608429042912074	5.208594031789976e-9	AT2G32610	3.0822365890821355	3.999778087798414e-5	AT1G02920	2.0065239045632226	2.3423824225887114e-4	AT4G24570	1.0188444673632169	0.002515413684140425	AT1G19350	0.6301730469622058	4.070117894397456e-6	AT3G14510	3.256960814732244	0.0016763450884330466
AT1G16090	2.9661656271177113	5.300275318051171e-9	AT5G19970	1.3227310128123593	4.0283531570614424e-5	AT2G05380	1.4654372094212305	2.343808048099195e-4	AT2G48080	1.7135668762065226	0.00252387101891111	AT5G64900	2.330182330329215	4.092803365139912e-6	AT1G49450	1.163608576505752	0.001680888141205268
AT4G23220	6.401144011125554	5.314535821227691e-9	AT4G02290	1.0568487643340279	4.0398410753617665e-5	AT1G32350	4.768024426312047	2.3683543930087093e-4	AT2G15880	0.49360296888664074	0.00252389230779769	AT1G68690	1.1229094659692673	4.100340186769403e-6	AT3G25710	0.7002118899871493	0.0016822015617433547
AT5G63970	0.8110983618475242	5.384880335801132e-9	AT1G31770	0.6016012530325142	4.099166933543427e-5	AT1G50360	0.6586010963731658	2.3685056745631185e-4	AT5G18640	0.33841055535887793	0.0025248743763819585	AT5G27420	1.9668157372413437	4.141854054087219e-6	AT2G41220	0.4136733493959957	0.0016850918725014217
AT5G27765	8.698822352760365	5.562036480667485e-9	AT5G01840	1.3849446275625656	4.2460349396145036e-5	AT4G34920	0.36114321838331725	2.3685056745631185e-4	AT3G01420	0.6401412596689662	0.002525361533467087	AT1G50360	0.7989951899617967	4.143843189727677e-6	AT2G16980	2.0051355196587957	0.0016938084714446663
AT5G59490	2.973237909284038	5.567952996870836e-9	AT2G15300	1.6136925632774815	4.295491373220897e-5	AT4G39030	1.201621855377015	2.3701138404015712e-4	AT3G14595	0.41741412541465645	0.0025269324607255414	AT4G36670	1.0942712459689359	4.153170452560177e-6	AT1G76790	0.6147397966853788	0.0016951693531495294
AT1G80920	0.3823008240902018	5.755644340199317e-9	AT1G52240	2.4782332271823653	4.320716433276986e-5	AT2G05520	1.0227021161051004	2.3740449834868595e-4	AT4G10925	0.467087119987804	0.0025347192054573403	AT4G23215	5.864834967159587	4.242059205660164e-6	AT5G26740	0.6381577241510501	0.0016964386831364666
AT3G07160	0.6410818061306622	5.896169293810655e-9	AT3G04350	0.41609028322259295	4.367320866778552e-5	AT5G46470	0.7132969141289272	2.3766966653848118e-4	AT5G52170	0.5361418784235031	0.0025519892948294926	AT2G28570	1.0660199183237065	4.28650797616442e-6	AT1G14160	1.1719659866863374	0.0017056828850594544
AT5G54190	7.796675508073645	6.036323955187691e-9	AT3G46900	0.8778795257731021	4.367979005498695e-5	AT3G26080	0.6623421999198783	2.3873111514477078e-4	AT1G60050	2.8005676101026737	0.0025578896614778385	AT2G02800	0.4795904418941274	4.3540079881454245e-6	AT4G32870	0.8072613955575663	0.0017138734347924439
AT5G66900	0.8532876099263332	6.068212843730198e-9	AT4G37160	2.5220980951384124	4.436995951412192e-5	AT3G26840	2.5142522329379275	2.3873111514477078e-4	AT1G63840	0.3995386912225414	0.0025578896614778385	AT5G39120	6.779366156229147	4.460080383589314e-6	AT1G80870	0.6960780951353613	0.001717340869787295
AT5G19880	6.720375923508555	6.156413129731359e-9	AT2G02760	0.32647823940469234	4.461466202395216e-5	AT1G67460	1.700173645628113	2.3908531795951323e-4	AT1G73620	1.6704621427600914	0.0025578896614778385	AT1G08630	0.8274856239058952	4.504573306254452e-6	AT2G06200	2.6115481114830774	0.001721535889751605
AT1G09420	0.7754072830229987	6.18033499173178e-9	AT3G63530	0.7848661783064896	4.461466202395216e-5	AT5G41040	1.2450564604449388	2.423328814908804e-4	AT3G45310	0.6342107151846509	0.0025592123957620156	AT1G06130	0.6591018957123422	4.5604680226949914e-6	AT5G19010	0.2867639588379148	0.001723970170784485
AT3G06620	0.6717577416263598	6.18033499173178e-9	AT4G10925	0.5808386842644776	4.493509625038373e-5	AT1G55775	3.042973472355862	2.4260748512855136e-4	AT4G08930	0.35575128485740126	0.0025592123957620156	AT4G25380	3.0769799087383367	4.5604680226949914e-6	AT5G23730	0.7748596003890152	0.001723970170784485
AT4G35190	3.9211492733532998	6.18033499173178e-9	AT2G32180	1.018056010895372	4.518123136040063e-5	AT4G19370	1.7336467450837971	2.4458967246459884e-4	AT5G22050	0.4955649832390551	0.0025592123957620156	AT3G20340	0.7730501048880329	4.620460934852599e-6	AT5G44610	1.2976019947085071	0.0017241976472049483
AT5G42070	0.903182003562927	6.239386293316052e-9	AT3G22970	0.8462970363973151	4.52068010921374e-5	AT1G26210	0.7431289844775748	2.4543429511544374e-4	AT5G46260	4.569968047562194	0.002568002082892439	AT4G26120	1.9064016021018613	4.626501988701839e-6	AT1G60090	2.3541122826942935	0.0017342212529801071
AT1G52890	3.378199020074409	6.4328595872372e-9	AT1G52342	0.6787093775251261	4.561141311396094e-5	AT4G23670	0.690967210012228	2.4718837404574405e-4	AT1G45130	0.4475486897876445	0.002573375901916639	AT2G41640	0.9946302432275448	4.637493738584767e-6	AT4G35320	0.5078545524367654	0.001737850686246802
AT1G63360	0.794776805033846	6.462444869564205e-9	AT5G52060	0.44258562300077314	4.578622405856358e-5	AT5G55180	1.974010532879542	2.4915055338969167e-4	AT2G46220	0.2719994316049463	0.0025815281949682356	AT2G45220	2.314328690234996	4.74577283768357e-6	AT2G39370	1.0186262652077367	0.0017459210264236618
AT2G18193	1.6444104815700513	6.543502800139394e-9	AT5G47740	1.0800252837734927	4.582046736311216e-5	AT3G08860	2.326522942193966	2.509600218243633e-4	AT5G44560	0.7205012446188782	0.002583606628303034	AT4G37520	1.0079943291291635	4.74577283768357e-6	AT1G75800	0.44082030700767655	0.0017592411035558088
AT3G50910	1.4991145459291466	6.552594235096817e-9	AT3G25790	1.9934123860091981	4.5860631567611006e-5	AT3G06350	0.5663312515802434	2.518208933335374e-4	AT5G45310	0.8161800279931407	0.0025851438570859116	AT3G17700	1.20253064522522	4.95109060390745e-6	AT4G34610	0.5384500119259146	0.0017594453674351295
AT1G07650	0.5327265908021103	6.69841293058838e-9	AT5G14330	2.055032389581469	4.613078931402857e-5	AT5G35220	0.4047781693710094	2.537487022532529e-4	AT2G34170	0.3519078189498607	0.0026212809037828924	AT1G71100	0.7932454374759362	5.086649042719495e-6	AT1G30050	3.191667649165031	0.001766594649215462
AT5G04020	1.224627032867784	6.778813917211687e-9	AT5G02500	0.5258174128268577	4.620502457675273e-5	AT4G18360	1.0612320828712902	2.555256736600348e-4	AT3G01310	0.2744332460796179	0.0026325038430861864	AT5G60410	0.5281554631771435	5.1141655079889216e-6	AT2G29370	2.8416921194182487	0.0017929851545040645
AT5G57910	1.15958959457978	6.782396749226704e-9	AT1G34540	3.586293271597343	4.6613683490535005e-5	AT1G80950	0.3719809266640308	2.557828754762109e-4	AT1G60680	0.7781139464553288	0.0026372284960010954	AT3G23030	0.711166815661151	5.1613393001768925e-6	AT5G15190	1.2392491514717576	0.0017935139005079883
AT1G78850	1.9846658487412652	6.806712368541452e-9	AT5G26880	0.502044749351699	4.7340035261700804e-5	AT4G36250	0.6151282675933732	2.5685935713271567e-4	AT3G01950	0.629306972934847	0.0026439244468575967	AT3G22370	0.7043568302172625	5.166854507216221e-6	AT5G44900	2.0374584341076494	0.0017935139005079883
AT2G40840	0.6225535944680453	6.806712368541452e-9	AT1G65720	0.31857175714687885	4.7380390306605805e-5	AT5G59910	0.41269101337783304	2.580225592310195e-4	AT2G29010	2.762084796446518	0.002658615925141171	AT5G64810	2.293534920535008	5.264759538016516e-6	AT5G01800	0.27532873085708803	0.0017939507621674477
AT4G03460	2.1489805276803122	6.829682705697015e-9	AT1G74840	0.809040930128753	4.7497986623448375e-5	AT3G53890	0.37556348941597734	2.5808794457492755e-4	AT1G35320	0.6173969721685486	0.002666278770358805	AT1G22510	0.8742749269954453	5.360132532767887e-6	AT2G39570	0.5854618796624982	0.0018135155701922722
AT2G33120	1.2854065977712197	6.96522061690065e-9	AT1G02000	0.6789587643473769	4.782311481231629e-5	AT3G13433	3.6255293897965832	2.608412416376424e-4	AT1G80165	1.064746243595579	0.0026770653583587977	AT4G28390	1.627369632990589	5.366386539766099e-6	AT4G33530	0.3707899245650801	0.0018145213410289355
AT4G14210	0.49199464181341374	6.981140511421437e-9	AT4G39260	0.40594603765960124	4.810630823942729e-5	AT5G13420	0.8291342225211447	2.609253120517777e-4	AT5G51600	0.7632041299799704	0.0026774901273567205	AT5G64870	2.526605906243695	5.413425063155455e-6	AT5G57840	0.6798529340244583	0.0018165664570161963
AT5G25940	1.1897260160856196	7.255915200116892e-9	AT1G73250	0.6621701652798567	4.867318971002855e-5	AT2G23010	1.755163318020063	2.637567734126961e-4	AT5G27100	1.4925075788177713	0.0026784120848952586	AT1G13480	2.418583786440979	5.544415076721845e-6	AT3G24020	1.7943572047284988	0.0018194144701422395
AT2G43570	1.4577397127345617	7.280091217688715e-9	AT5G25100	0.33689162265118766	4.8883769974079774e-5	AT5G55730	0.5783585964933883	2.637567734126961e-4	AT1G72130	0.4556221019205893	0.0026788255820661333	AT1G80560	0.5271178286096427	5.544415076721845e-6	AT4G23410	0.6493170670133802	0.00182839386311645
AT4G03550	0.7732996643970255	7.389714368895708e-9	AT1G03790	1.1908755007006009	4.960696926972172e-5	AT3G16860	1.5320274207132918	2.63814501639238e-4	AT2G43970	0.29975845223429554	0.0026788255820661333	AT1G10150	0.6594731575417503	5.5637965715862065e-6	AT3G02885	5.004996305101897	0.0018318587617391527
AT1G73110	0.5700232456359662	7.55121817827561e-9	AT5G40480	0.44762704323961916	4.962909925340008e-5	AT3G21200	0.30035808567355177	2.63814501639238e-4	AT3G01730	2.106971718304755	0.0026877850022403085	AT4G17785	3.4968574763874063	5.569259120624916e-6	AT4G29340	2.0623747507887065	0.001832255852082926
AT2G02390	1.1295501413326527	7.577452318063127e-9	AT3G48500	0.6312451572729095	4.9862994616808745e-5	AT4G28490	1.3328981835602518	2.6664475583973527e-4	AT1G72230	1.0553722522284996	0.0027235449805287195	AT1G66760	0.7721999703400876	5.589103232714079e-6	AT2G33330	0.8840270636975044	0.001841877088862788
AT1G06983	2.5579281427234437	7.713115731274198e-9	AT5G01020	0.3581570861248311	5.093646910756549e-5	AT5G20960	0.9675250185517843	2.6664475583973527e-4	AT2G01430	1.0153987634748753	0.002735820483959276	AT5G04310	1.3302399486605965	5.59801841804015e-6	AT1G29280	1.4514064849045647	0.0018423918885966779
AT5G24640	3.916869996307797	7.74978422414102e-9	AT5G01280	2.151734429365327	5.176088892815499e-5	AT2G46680	1.2987481598910748	2.677127928637851e-4	AT5G10250	0.9719334097311603	0.0027390697939562825	AT4G39580	2.9918757263663425	5.606288274551774e-6	AT1G24340	0.37921822576747316	0.0018585671936187514
AT3G13910	1.454110265233509	8.076877389880414e-9	AT2G36900	0.6035685137722951	5.1796328424113816e-5	AT3G22120	0.6910219016606309	2.6783427374530214e-4	AT3G59480	1.234412015487857	0.0027622782856484107	AT5G65070	1.2487857471303645	5.607753707303166e-6	AT2G16280	0.32740620208791854	0.001868845865904786
AT2G40095	1.2156009142069144	8.536033172131673e-9	AT1G68240	3.723359318767407	5.230612720878982e-5	AT1G76070	1.0616455886595588	2.731919874272323e-4	AT1G56630	1.604060806846176	0.002783574653440674	AT1G35710	3.380308419583147	5.642205020068974e-6	AT4G38932	0.4789643057198933	0.001878923011159135
AT1G03740	1.0094643726788795	8.624443753327713e-9	AT5G10550	0.49226795229145004	5.24238032730716e-5	AT2G39350	2.3493847510236803	2.7807814112562753e-4	AT1G02575	3.0185244789176977	0.0027836027873868272	AT4G10970	0.4675578937858798	5.707646388589414e-6	AT4G26660	1.0690018153237868	0.0018934494765948696
AT5G44567	5.881534632585059	8.673727533191884e-9	AT3G14680	1.6856627806957551	5.255916330647403e-5	AT1G22510	0.7143258487597218	2.797489277931539e-4	AT5G53500	0.594404000865175	0.002790776813646553	AT4G33910	0.5992625599166972	5.731742158497487e-6	AT1G22500	1.7311494413995425	0.0018938105495608308
AT4G17615	1.6900848884664164	8.701651034052948e-9	AT2G40360	0.41665300986217557	5.257920601199379e-5	AT2G29410	2.5685575551644684	2.802159536574038e-4	AT3G51350	1.5896712576669876	0.002790809455288353	AT3G50760	2.026946986673732	5.772165006717095e-6	AT1G19835	0.381720914676504	0.0018965450499143987
AT4G39030	1.758734986691853	8.800143856150594e-9	AT5G01590	0.45878917842594885	5.3143758800980216e-5	AT2G38380	0.6169395540503589	2.804241184434052e-4	AT3G46760	3.479063597361516	0.0027912590534656238	AT4G39640	1.154871459689385	5.853094240056991e-6	AT5G55230	0.40031284450951127	0.0018967308569763084
AT1G09970	1.1615232151802402	8.944058398746493e-9	AT1G17470	0.30615326648062835	5.318618609136857e-5	AT5G18400	0.5203744131915057	2.817616586803166e-4	AT3G54960	0.45267015514960246	0.0028373184691177994	AT2G44490	0.6538905381556691	5.907754232860154e-6	AT5G25100	0.2741227765250738	0.0019202010765801236
AT3G55520	0.7066353557820817	9.020346039724676e-9	AT5G18340	2.0722241817868787	5.322739689159979e-5	AT2G22100	0.7750164162486812	2.8232760748841436e-4	AT1G30260	0.7608692935671298	0.002851288981534819	AT3G49580	2.623580498747274	5.9865466335302454e-6	AT5G42500	2.2750569870569888	0.0019224548141298832
AT4G27560	1.8128113638132373	9.027116166864967e-9	AT5G40020	1.3637055729601653	5.410930911940776e-5	AT1G30620	1.187041002589867	2.835190425144185e-4	AT5G20550	1.2576105275040057	0.0028547023652688635	AT1G67850	1.3791902845080901	6.085844874848765e-6	AT5G26320	2.1143602966236252	0.00192397847241339
AT4G08390	0.8656364354930636	9.102232526576784e-9	AT1G14280	0.4131781649011125	5.448053623791136e-5	AT2G27080	0.8461309996244682	2.880006694652612e-4	AT1G22490	1.7018111072888975	0.00287649611871839	AT5G66120	0.7087701973243167	6.172850235400512e-6	AT2G47460	1.5462619767119763	0.001937255425881539
AT3G49530	1.0999488749655466	9.166271087836977e-9	AT1G61580	0.513756829533596	5.5402916176106046e-5	AT3G10080	0.6579654392896485	2.933527295542795e-4	AT2G38090	0.7639122924703822	0.002881525852511863	AT4G02330	1.443886728137869	6.231238272399244e-6	AT1G54410	0.4607346095467798	0.0019373619028726797
AT1G63440	1.7825978805194627	9.307097396630834e-9	AT2G39000	0.3743281692761522	5.566304522704297e-5	AT5G67070	0.6232618516309358	2.9607445825858674e-4	AT2G47140	1.0880176153072336	0.0028842910424929378	AT1G27770	0.791351162190475	6.250115222393225e-6	AT2G03720	2.8174746094323706	0.0019441756004701903
AT4G25390	1.5194614491213758	9.363735922889762e-9	AT2G24570	0.6286697723669291	5.610946649643998e-5	AT3G16150	1.3693836226506966	2.9809609932517837e-4	AT4G21830	1.1522654385676476	0.0029001650924276035	AT1G53233	3.135222226201941	6.260999957229656e-6	AT1G14210	0.585219448565206	0.0019497071458541534
AT1G34260	1.0001097006333486	9.512213902923982e-9	AT1G18330	0.6035409411902123	5.662558817871358e-5	AT1G30610	0.47939796162400317	3.008513517517178e-4	AT5G13870	0.8038680291905218	0.0029167602819729914	AT3G23240	3.3277898519583915	6.304061909744565e-6	AT3G59480	1.256134815670969	0.0019520238992494473
AT3G12740	1.1832868326463648	9.512213902923982e-9	AT2G18280	0.36801606432727485	5.663494495049897e-5	AT2G25110	0.5137349330457653	3.023465534711252e-4	AT5G61430	1.3002791763513866	0.00294019531094285	AT3G46090	2.7209322029283793	6.34175069484868e-6	AT3G10910	0.6063924883320785	0.0019532258799884647
AT2G47510	0.8917993560857431	9.977609022765022e-9	AT1G66080	1.0916188360187216	5.7268847689232374e-5	AT4G28730	0.6037916143204688	3.026288042580077e-4	AT3G14060	1.3275645455988019	0.0029435365095657356	AT5G14310	0.7979332942066727	6.5235313780988585e-6	AT5G11460	0.6942100364426048	0.0019575711526924064
AT1G08860	4.427518019421013	1.0335602301229706e-8	AT3G45310	0.7814583305506596	5.8764671758847626e-5	AT3G50760	1.644633256409006	3.0561735078280536e-4	AT3G53980	1.37664600746176	0.002945000029670273	AT5G57240	2.2981882804370155	6.526606369917551e-6	AT4G00670	0.6863642927461756	0.0019588693598993003
AT4G22030	8.34277292488634	1.044656884214084e-8	AT5G56320	1.5825546700245416	5.8859716930197765e-5	AT3G61460	0.8579185879023539	3.06872102128082e-4	AT5G44900	1.9794629787980424	0.002945930704882615	AT4G38550	0.8066721417517693	6.5327868407200696e-6	AT2G31220	5.050942577341886	0.001959933212347587
AT5G28646	3.8972068215405957	1.0838534955441305e-8	AT5G25830	1.4708328444092849	5.8892575800908565e-5	AT5G65613	0.9629016396660873	3.095938321118862e-4	AT1G17960	1.0859579653798537	0.0029486800961315163	AT2G40740	7.064524943047101	6.647777756961579e-6	AT2G29010	2.7965396084778553	0.0019626157282284285
AT5G01950	1.022549171843219	1.0918422007238414e-8	AT4G01350	1.5510141278244887	5.9294360246297974e-5	AT3G09350	1.0789416269962346	3.1146246775498197e-4	AT2G33460	1.945218545390325	0.0029517507606543866	AT5G01600	1.059412373704992	6.669372960589829e-6	AT2G37440	1.4378997811694147	0.0019626246568143386
AT4G27870	0.4950396962469863	1.1053307583047231e-8	AT1G05990	3.2147631934808976	5.9353614563763614e-5	AT1G67360	1.152278902359853	3.122960532562068e-4	AT1G49480	0.3064834784192422	0.002957303430208753	AT1G63720	1.3989180545662148	6.705399105990681e-6	AT5G61430	1.3290576098816589	0.001967228378949535
AT3G13430	0.8911384794733478	1.114422871766626e-8	AT3G24000	1.1251637163716033	5.9353614563763614e-5	AT5G60390	0.4494306686544736	3.1234813367645017e-4	AT4G33467	0.7103365241474937	0.002974217771486184	AT3G13910	1.1806211892781049	6.705399105990681e-6	AT1G11840	0.3623253719957728	0.0019700600326107327
AT1G80770	0.561987515966822	1.1241363197649448e-8	AT2G35270	1.500877520305493	5.985399434701892e-5	AT2G36950	0.8878894194178689	3.151580563458758e-4	AT4G05590	0.9107179912615624	0.0029982911117057633	AT1G18210	0.879453165026893	6.853354494864967e-6	AT3G03520	0.6377638638549825	0.0019731500009989053
AT3G13650	3.1139197617665166	1.1879712793334131e-8	AT3G43960	0.8978161240373502	6.007141189219351e-5	AT1G74590	1.5425772054455693	3.1835885592504626e-4	AT2G43610	1.4336226996407815	0.0030147362765315174	AT3G47800	0.9333410316668908	6.853354494864967e-6	AT2G41290	0.890174482568912	0.0019866389719148253
AT2G31570	0.763081133418541	1.1920489651236855e-8	AT5G64280	0.4726731577346499	6.068173547931677e-5	AT5G57330	0.2964588164396635	3.1835885592504626e-4	AT4G15230	1.5636423590377613	0.0030270647778182502	AT5G67060	1.9135706601141802	6.853354494864967e-6	AT5G24300	0.2871480924155154	0.0020082172806165396
AT4G21870	1.205406829998757	1.2061738102541582e-8	AT3G23750	0.4503930961855989	6.085209164162357e-5	AT5G41000	0.8251749984596708	3.1929907297852014e-4	AT3G61900	1.3776093753519771	0.003057503888966533	AT1G59700	0.8117251114418476	6.889624818535029e-6	AT5G63450	0.6307150423338981	0.0020090112030792047
AT5G22280	0.9881983637511964	1.2230133409505517e-8	AT5G09978	2.1749107772442264	6.085209164162357e-5	AT2G37870	2.0876814768526	3.216085085587995e-4	AT3G63280	1.1535183375250013	0.003067242987748356	AT1G15430	1.2933176902166104	6.990446917829756e-6	AT1G05260	0.9127546510896116	0.002021268619391389
AT4G23200	2.6629590885129004	1.2558818041127673e-8	AT5G54580	0.4722621390023033	6.100953042522636e-5	AT1G70940	0.7734220895556454	3.2380590076069014e-4	AT3G50300	1.7733262680121906	0.003102569208929949	AT1G28600	0.7615431460298815	6.990446917829756e-6	AT2G02000	4.067809622246922	0.002033169063133572
AT3G27380	0.7678055894339949	1.2637476423537705e-8	AT5G60920	0.4140695361187638	6.118323720065223e-5	AT2G38870	1.0341692846246067	3.24893163883224e-4	AT5G26010	1.296238598216815	0.00313400398688165	AT5G07440	0.7497634612393655	7.006064470096511e-6	AT5G01060	1.8777404099984205	0.0020420640286995103
AT2G41835	1.2967075865112743	1.2837028977611874e-8	AT2G42570	1.282418029458315	6.154858297139798e-5	AT3G02600	0.36730391400306944	3.2513267029881846e-4	AT5G39320	0.7455704585952548	0.0031419210527181265	AT2G02860	0.7585689301947663	7.1418479381060045e-6	AT3G45070	2.319314195058273	0.0020446678361464013
AT2G01670	1.2757808137410818	1.2906098653799041e-8	AT2G01100	0.5403733968068538	6.279625875482455e-5	AT1G14460	0.7635791769029066	3.266819621988833e-4	AT5G01280	1.7275844292594282	0.0031508401554591167	AT2G34355	1.6859213539294624	7.1459397564427325e-6	AT2G04160	0.33706640926379255	0.002046402250675798
AT1G69880	5.962902161858068	1.3169108080950762e-8	AT5G63190	0.40546422895229073	6.37745148866883e-5	AT4G29040	0.41575837791775555	3.2929294971809856e-4	AT3G15357	1.1494390883197796	0.003153919730960319	AT4G16890	0.49200904319239985	7.470505978330708e-6	AT3G16560	0.5136095441992822	0.002048497839190273
AT5G04220	1.3732007094299805	1.3173981407971417e-8	AT5G22890	1.3957065243448015	6.445468884830831e-5	AT2G14080	0.5311670679396209	3.299876856949498e-4	AT3G44326	1.245915749195905	0.0031624230272086786	AT5G64790	6.881497975174393	7.5297093701269465e-6	AT5G23100	0.8033515847456696	0.002058141018691981
AT1G53390	0.7979248295993001	1.3393517271946256e-8	AT2G35450	0.5111890549259609	6.470907211582444e-5	AT3G57090	0.49434546464917944	3.299876856949498e-4	AT5G16880	0.2482260363895215	0.0031694748108131625	AT4G35070	1.8594630595292303	7.605265339525e-6	AT1G20850	0.7476374437656439	0.0020629645398001425
AT1G58420	3.7799804566756325	1.3394581646325058e-8	AT3G01520	0.42439939015647216	6.511294888998632e-5	AT5G64250	0.5059699653419717	3.322054324020489e-4	AT4G27400	2.0337037276102126	0.003174064542171993	AT2G06050	1.3340180665137926	7.87167102702591e-6	AT5G44050	0.868052083641387	0.0020709576721718546
AT3G27300	0.63875715692625	1.3508658804304157e-8	AT1G05300	0.542899167883681	6.532082438191875e-5	AT1G07940	0.4945606588575183	3.323913110401873e-4	AT5G53190	2.0883247602526076	0.003174064542171993	AT5G03210	2.2804592872293346	8.054453510853013e-6	AT4G20820	0.7498330091606742	0.0020868560638410715
AT1G14000	0.7030929074594742	1.356669180047731e-8	AT1G78110	0.6648294532169852	6.567521236672513e-5	AT1G47200	0.4193401732102083	3.3786183226612506e-4	AT3G06035	0.8215124339175445	0.0031862339755880553	AT1G04980	0.8430740718057343	8.094193202460197e-6	AT2G45050	0.4756460844583604	0.00208998757708022
AT5G03730	0.8960410731631892	1.3648694768537731e-8	AT4G37770	1.5458645035751126	6.759254686510134e-5	AT2G46620	0.8016372827180595	3.3787043209897866e-4	AT4G27740	0.5691726661647715	0.0031862339755880553	AT4G02280	1.208208676177136	8.271812909571608e-6	AT5G62190	0.35150103178308184	0.0020968067281995047
AT4G16870	1.0370505202504139	1.4122442171957175e-8	AT5G63270	2.393071016566392	6.799137859439842e-5	AT3G48640	1.8314695737734934	3.3839529972810693e-4	AT2G15960	0.6806579100481246	0.0031923044738818465	AT3G49570	2.7102082713223807	8.600730075147585e-6	AT4G37250	0.34133037850418574	0.0020981407390736565
AT1G67060	1.010314889543143	1.415045314473901e-8	AT1G02340	0.878323921983185	6.898769625694277e-5	AT1G17330	0.6188067501560324	3.3847458734488715e-4	AT4G18940	1.1248561335861038	0.0032008860706054564	AT3G45040	0.8685931106379148	8.648706021810957e-6	AT1G10682	0.6711104549353782	0.00210285360443706
AT5G13110	0.7728229629512359	1.4158378816933292e-8	AT1G03010	2.074365714668944	6.926454653499851e-5	AT2G30140	1.0282310630959555	3.4637553872365233e-4	AT3G20380	1.771169904910257	0.0032012101924907203	AT4G10530	5.676874305759189	8.65172454654168e-6	AT5G09870	0.3720125670848486	0.002109062127365513
AT5G35690	0.6326014184846507	1.4525622705172413e-8	AT1G72470	0.7965304015944171	6.926885596645868e-5	AT3G18420	0.5217446382000217	3.5218854303492673e-4	AT1G47840	0.8191932083425927	0.0032057016317335774	AT5G40170	0.793641411905521	8.66032582212477e-6	AT5G49270	2.5962172169897353	0.002109062127365513
AT1G69750	1.078363289392253	1.5339064597785733e-8	AT1G10550	1.08264389090409	6.95252054872822e-5	AT5G20010	0.5530919320843836	3.5639699018069886e-4	AT1G24620	2.0833956863042937	0.0032568237261502426	AT5G48180	0.9498582598387163	8.88702425982718e-6	AT4G24580	2.0313753339093132	0.0021122992520842595
AT4G16250	1.0883658197584565	1.5522222040702633e-8	AT1G08320	1.047461193001821	6.987372562523962e-5	AT5G24600	2.5338931001511966	3.584203061675076e-4	AT4G02050	0.5541725102214801	0.0032717357149494647	AT3G02600	0.4393675041149537	8.974703962745245e-6	AT4G03610	1.659078720986128	0.0021238156797755703
AT1G01680	6.912583980254889	1.5526750107064555e-8	AT2G36420	0.5485367332765563	7.104345990964115e-5	AT1G72180	0.29930273480768754	3.596572890307571e-4	AT5G08150	0.8518210692108551	0.0032923111366417374	AT1G61820	1.3393485551875839	9.029789065296504e-6	AT1G55430	1.7713999471931328	0.002125854323043179
AT2G32200	5.850504588539408	1.5698304432711533e-8	AT4G03190	0.46341545598065614	7.116419020268333e-5	AT5G49665	1.1939947224607141	3.5997985173785875e-4	AT1G69810	0.677313702853562	0.003294271588696139	AT1G27980	0.9505093850454917	9.072994773008281e-6	AT3G45090	0.46795464104581974	0.002125854323043179
AT2G40340	1.2308135488076835	1.6080356618940107e-8	AT3G53340	0.5617676725302855	7.118779943733871e-5	AT2G36870	0.8548578202051784	3.6125267821778445e-4	AT2G35890	2.6431433614766338	0.0033017521938098816	AT1G29395	1.5546352356638122	9.086418765823127e-6	AT4G15920	0.6866044638753006	0.0021478249854399527
AT1G18500	0.5178292592236575	1.62633415394613e-8	AT2G47530	2.548188629241488	7.152764526200496e-5	AT1G07430	2.1874111490372705	3.633478123719774e-4	AT3G19860	0.4055846269698731	0.0033173087934205026	AT3G44880	0.876740305928265	9.212317426080837e-6	AT5G42510	2.7521228650204597	0.0021478705881625153
AT1G19330	1.2114896494776406	1.6561208874473525e-8	AT2G37790	0.6889028238734677	7.202897401016847e-5	AT2G29990	1.184690531621381	3.700211313457053e-4	AT2G35210	1.3498595671943825	0.003323559942515643	AT2G20142	1.999516843164	9.25119205393602e-6	AT2G25150	2.1031719545462235	0.002148989810376033
AT1G68410	0.6722840668481302	1.7467518172916085e-8	AT3G49645	0.5803561501622121	7.254814723777724e-5	AT3G12520	1.1696470123909322	3.739915495324114e-4	AT2G37480	0.34803989410439534	0.0033403985840170943	AT1G09070	1.023053224749217	9.366470786383715e-6	AT1G09390	0.4987443792634195	0.002149829729801769
AT1G61370	1.80255428404395	1.777203030094405e-8	AT5G62930	0.5936907797549654	7.278010284095311e-5	AT3G23120	5.516244368689574	3.739915495324114e-4	AT2G45740	0.35624790080284213	0.0033403985840170943	AT4G40080	0.8991706578809943	9.634003476819647e-6	AT5G59290	0.45583233803967654	0.002160747546280573
AT1G17420	2.057327382162687	1.8897118140961597e-8	AT2G19930	0.8424750862074999	7.40320270426685e-5	AT4G34220	0.43719603160350495	3.761716044055247e-4	AT4G37070	1.7012982354496025	0.003343269792507387	AT5G05340	9.21581718276306	9.718288820593875e-6	AT5G15890	1.4200984647666652	0.0021652967758279506
AT1G50020	0.7057673077061526	1.8952574530519397e-8	AT1G64590	1.4362635304741418	7.403568035519799e-5	AT4G05050	0.5500000637493327	3.779094906874965e-4	AT3G26330	0.7015648856431623	0.0033542167686720255	AT5G41000	0.9862382124961419	9.723378905034805e-6	AT2G31860	2.4545673189558608	0.002194228854176772
AT4G14370	2.3855784778249753	1.9221735439029736e-8	AT5G51720	0.7781345356679299	7.427332395565086e-5	AT1G32900	2.1747099581587257	3.804207902897791e-4	AT3G61430	0.4556083072565442	0.0033924456383211932	AT4G27310	0.718794409836146	1.0067132020858645e-5	AT5G66530	0.41738766186323245	0.002194228854176772
AT4G37290	9.149122759720262	1.932193201664945e-8	AT1G03610	0.4210294031708459	7.461893713361543e-5	AT5G43310	0.39522964424619783	3.8865048129687246e-4	AT5G15130	0.6944220003995323	0.0033950878344885457	AT3G25250	1.420534175342794	1.0163287593283217e-5	AT2G47860	0.7034888962136212	0.0022131580134346135
AT5G59700	2.0252430918575723	1.956085075920216e-8	AT1G31070	0.6583845206594464	7.470593513042836e-5	AT5G23310	0.518951419197476	3.893954991294042e-4	AT5G04970	1.9574511560650323	0.0034201682268738156	AT1G26380	4.38545807346344	1.0189838064191952e-5	AT4G26010	2.178197214633961	0.0022297423312626886
AT5G12020	3.1525086758416707	1.9874289653298873e-8	AT3G23490	0.4036060980041282	7.554495591934441e-5	AT5G57910	0.7632801322231899	3.910605240898204e-4	AT3G15070	0.38534658075270833	0.003434001835968557	AT4G23570	0.6718369737351969	1.0189838064191952e-5	AT3G47950	0.9497974244639379	0.0022333287339703356
AT1G67520	1.9242561886645217	2.0260445784445134e-8	AT2G45750	1.6001757488908503	7.573374439750843e-5	AT1G22060	0.4905117001917708	3.9224902794228846e-4	AT4G02920	0.4623754145458014	0.0034777773295254946	AT5G58350	0.7351645784962734	1.0353405446165257e-5	AT4G05330	0.6328916157717465	0.002235396432798432
AT5G40760	0.95199499768331	2.1714373924458887e-8	AT2G27380	1.7088777172527818	7.622295139809135e-5	AT2G48090	2.1299705577025714	3.946489369266095e-4	AT5G63380	0.3209272991257744	0.0034777773295254946	AT5G65920	0.8301173327718565	1.0537091633001935e-5	AT3G47400	0.8884451734726775	0.002235672068858716
AT5G57035	1.0817581834234056	2.28158296223379e-8	AT1G20330	0.47157808820979524	7.641892588853636e-5	AT4G16940	1.7859295072816421	4.017972849115859e-4	AT5G24800	0.3762973348848418	0.003497701933982832	AT4G12040	0.4121825682018813	1.0540715171900922e-5	AT1G14340	0.5266710797372481	0.0022386315473750503
AT4G12490	6.541578670781296	2.3427336911895752e-8	AT3G06390	1.1343806930300655	7.670277570374081e-5	AT3G16520	0.7770826283172902	4.0274027044380636e-4	AT2G28200	0.5422621097338313	0.003504292263319664	AT5G47730	1.048326238902299	1.0766870179359934e-5	AT4G38220	0.3923967338643384	0.0022393138163810875
AT3G61440	0.91329870068025	2.3724859517944455e-8	AT3G12120	0.49342305914706364	7.693612078564365e-5	AT1G16090	1.8898025996395804	4.0396247254341445e-4	AT4G26580	1.0789597803781426	0.003504292263319664	AT5G08350	0.8089875674039401	1.0785037600160396e-5	AT1G79620	0.6522698443294936	0.0022410521697595774
AT5G62360	1.1730665252894925	2.378284308244258e-8	AT4G29310	0.4985977888955656	7.705120105899215e-5	AT4G18440	0.778583735392309	4.0629237939490643e-4	AT5G44610	1.2384162334951838	0.0035171831239787675	AT3G47480	2.409373761176315	1.0870516089662819e-5	AT1G53730	0.29586875073213054	0.002252577127256323
AT4G14690	3.476857808438813	2.4156475433464082e-8	AT4G36130	0.5301494727494377	7.743663666941673e-5	AT4G36052	2.3254623403299006	4.0871744653405795e-4	AT2G33250	0.5092148400838976	0.0035311786721377064	AT1G72280	1.31799582113856	1.1081556211125734e-5	AT1G64930	1.7549826813562652	0.0022691622971375996
AT5G20150	0.9245495176540734	2.46272577255314e-8	AT3G15970	0.4488699096921395	7.806569372720374e-5	AT5G56000	0.48139596424175246	4.0871744653405795e-4	AT1G15380	0.479251502771386	0.0035316865802990007	AT4G11000	2.764905589203651	1.120846138237484e-5	AT2G39420	0.9166506286004251	0.0022830823473402183
AT1G47970	0.6870793633825268	2.4957044139477525e-8	AT3G51930	1.6263092090540021	7.832272124971872e-5	AT5G52780	0.4930229049737504	4.1315087026400695e-4	AT4G35390	1.477073924514693	0.0035523463475801037	AT4G14370	1.9233910112130206	1.1213125440701183e-5	AT5G15180	2.600985723692685	0.0022836941637000784
AT3G25070	0.6686714670451308	2.501968609508549e-8	AT3G58810	1.5339082548204708	7.90657647661294e-5	AT3G12800	0.532886282511332	4.142914931461117e-4	AT5G13150	1.6395076755461284	0.0035586089812918867	AT2G36270	1.1819915105664245	1.146698963088285e-5	AT4G02540	0.3475051810629039	0.002301851436892416
AT1G66430	0.5057953735362987	2.512655888597918e-8	AT5G57090	1.0973248613014939	7.968442177978642e-5	AT5G03160	0.5965067537169844	4.15662616837897e-4	AT2G01170	0.3644579128534882	0.0035652317124044617	AT2G33120	1.0190455919239432	1.184542407635965e-5	AT3G59110	0.26810441778624383	0.002303588905071855
AT5G45280	1.0136411869649682	2.5129896704388702e-8	AT3G56350	1.5389760748521526	7.991387984441628e-5	AT5G09970	2.0061232719408983	4.1759006785701636e-4	AT1G53163	1.097970164782641	0.003573968127143508	AT1G64795	6.4933183608335625	1.1980016049962986e-5	AT1G43780	3.5277330591504743	0.0023127275497531775
AT5G13220	2.479964756215204	2.5614326772436435e-8	AT4G01240	2.806833797357119	7.991387984441628e-5	AT2G37860	0.4717202526635411	4.256231046349182e-4	AT1G04700	1.2804778255260805	0.0035767086553177185	AT4G01026	0.5535727406737521	1.1989974346626166e-5	AT1G68795	1.354503132496757	0.0023221937607951887
AT1G76700	1.0516738240572394	2.563747683773114e-8	AT2G31980	1.824466859202423	8.009869296827828e-5	AT4G15620	1.156203888854354	4.256231046349182e-4	AT1G44160	1.3898420429080942	0.003577763051714688	AT3G55270	0.7182384084201152	1.222254827235743e-5	AT3G07070	2.4651879266439654	0.0023261156420616956
AT4G15236	3.326926526492791	2.5761480239907973e-8	AT5G54080	0.44033572095413304	8.022689418730471e-5	AT1G71710	0.3753267887341024	4.2700266882048847e-4	AT1G27510	0.26423223874326196	0.0035799247537451205	AT1G77510	0.6856428798899687	1.2238619874791354e-5	AT2G18280	0.296022425231606	0.0023394284753938833
AT4G17840	0.79523899360945	2.5761480239907973e-8	AT1G30570	0.5116988363019787	8.024795033413733e-5	AT2G33540	0.5993332109690399	0.00042864527497555617	AT2G26710	0.6062138472255292	0.0035881304594445806	AT5G57123	3.9674744007104237	1.2309639278947994e-5	AT1G43790	1.1907562175377882	0.00233959145922797
AT1G02880	0.7790171976696175	2.595058021054006e-8	AT3G61260	0.7605458213618067	8.094002082190279e-5	AT2G29450	0.3426299211189216	4.2904467599858015e-4	AT4G10170	0.6015060802832374	0.0035956759389064136	AT4G25200	3.965927373040168	1.2341086060815722e-5	AT3G56090	0.5555794218521071	0.00233959145922797
AT5G17190	0.5582644684121478	2.595806457948149e-8	AT3G23830	0.7760384178673161	8.1087413031007e-5	AT5G43940	0.5400743174879341	4.297491772505371e-4	AT5G25265	0.25198379943347116	0.003599506214760244	AT3G05380	0.6403849347654357	1.2345645425320087e-5	AT1G73160	2.3648214548294826	0.002346062550358229
AT1G05880	7.823162988446012	2.65989688454417e-8	AT2G18010	1.9202496094277572	8.191775903370039e-5	AT3G04120	0.5835231364657364	4.307844659404687e-4	AT2G04160	0.32455304506921956	0.003608633863405993	AT5G44568	2.891277807374028	1.2345645425320087e-5	AT5G25830	1.1884530676171488	0.0023500167906776825
AT5G54860	1.3143653974647227	2.6778659984256366e-8	AT3G20820	0.5077583772548172	8.247992493265406e-5	AT1G60000	0.4489787752513945	4.3627511545397e-4	AT5G55370	1.9525747509098539	0.0036543979539781194	AT4G20860	0.713499027784588	1.2502494272206541e-5	AT3G62830	0.478820093295689	0.0023523117133426707
AT1G51270	1.5962623384808374	2.6797724039051188e-8	AT2G30210	1.3631827080427397	8.253001275764306e-5	AT2G34730	0.6351086966461029	4.367226099820622e-4	AT3G58450	1.5630750592117022	0.003656270359917756	AT3G62580	0.9686094909972199	1.2673998953597797e-5	AT5G06330	1.4645291805529832	0.0023564130455361646
AT1G71520	5.82642084142962	2.711103863819134e-8	AT1G55880	0.5315030632481292	8.257888190292508e-5	AT4G37370	1.5963683127358672	4.367226099820622e-4	AT5G25820	0.7460570386713163	0.0036697269779151186	AT5G48430	1.5196152598884385	1.2779591159715261e-5	AT5G38030	0.894932657727222	0.0023664888605537267
AT2G43410	0.5152068341225564	2.7252861887989642e-8	AT5G07110	0.6508634056867252	8.257888190292508e-5	AT5G41570	2.0130791413309495	4.380074902472278e-4	AT5G48010	2.7018361530330073	0.0036699099237264745	AT5G15845	1.851256327061747	1.2825759352619892e-5	AT1G22220	1.5435852407170318	0.00237013499960329
AT4G25230	0.8273723710090951	2.7252861887989642e-8	AT1G26360	2.5133661029026824	8.283938155853131e-5	AT1G72280	1.072953731378337	4.3916670733753534e-4	AT1G77131	2.956318082743144	0.0036768255216309423	AT5G13220	2.0006771965964036	1.2833397874442025e-5	AT2G27920	0.7938996833704853	0.0023762061046623804
AT3G05500	1.2075814483998624	2.7408056658733527e-8	AT1G69526	0.993383208750079	8.291392366799923e-5	AT1G78410	2.5350519908286326	4.4071085444029106e-4	AT4G15400	1.5038447380077467	0.003686967794639437	AT1G51920	3.4867013426710285	1.3038874436326675e-5	AT1G76090	0.36320726252077756	0.0023944057829267296
AT1G72610	1.0089563518489786	2.752696319110409e-8	AT2G33630	0.47828852600965027	8.317516167607576e-5	AT1G56340	0.4801302956006499	4.429719646921377e-4	AT1G21360	0.6628968600833497	0.003701909480178536	AT5G07100	0.7821167798043839	1.3038874436326675e-5	AT3G60320	0.3846973046018632	0.0023947571787124376
AT1G14260	2.6831637108538566	2.7864825335839626e-8	AT1G76560	0.6936325158206686	8.323952325133261e-5	AT1G11330	1.2235569914551925	4.444376364046018e-4	AT5G66910	0.7227725956366143	0.0037382298967914146	AT2G22300	0.6589107533206088	1.3076759545674796e-5	AT5G14880	0.4099300646546469	0.0023947571787124376
AT1G22510	1.0267133812012614	2.7864825335839626e-8	AT4G35060	1.331002751242887	8.344481305985914e-5	AT2G33120	0.8520190319783304	4.444376364046018e-4	AT3G07900	1.60637667152534	0.0037957168357754386	AT1G73080	0.992648597443915	1.3174184623199227e-5	AT3G45430	0.8308626560812037	0.0024018628822675557
AT5G26600	0.927338771858886	2.8015716003155138e-8	AT2G24790	0.3947468873312628	8.410614550410278e-5	AT3G08030	0.8880900057912556	4.484735098556676e-4	AT3G24210	1.8579933045416888	0.003796480207935506	AT1G77450	1.2822204824616192	1.3393109051918746e-5	AT4G01770	1.8187551079091577	0.0024121425372669075
AT1G11200	1.2113214964804453	2.8193145549726106e-8	AT1G16905	2.701810561915496	8.474941876968955e-5	AT4G39730	0.6900638499681954	4.543959882021389e-4	AT2G18570	1.047679602276254	0.0038115428235336334	AT4G09030	1.2382388458511508	1.349402315621402e-5	AT1G49390	1.5317050529977005	0.002426591994918516
AT4G09750	1.24752416592137	2.8323877533633907e-8	AT1G80120	1.2754798877065325	8.505082402797614e-5	AT2G18680	1.35767175376356	4.5493853617944253e-4	AT3G12977	1.4016056617000818	0.003821821537012299	AT3G57760	1.3554072493930744	1.3749544026884583e-5	AT1G50630	0.579648874718806	0.002426591994918516
AT4G14230	0.7423208447971776	2.8358433014838463e-8	AT3G51500	0.4920301180214298	8.521666499385778e-5	AT3G13910	0.9522261359389395	4.5717210205818877e-4	AT1G72160	0.38800660713503715	0.0038256764712217314	AT1G04310	1.168479502254927	1.4228960012405485e-5	AT1G05660	2.7880174594746183	0.0024311494846755467
AT4G17230	1.1646989423110172	2.928095301457779e-8	AT5G13980	0.29929116330607014	8.63682205413096e-5	AT3G57330	0.8490523343338489	4.5900967771465845e-4	AT1G13300	1.3768501984696437	0.0038256827969666927	AT2G35390	0.634530505977251	1.4228960012405485e-5	AT1G23750	0.7942802423789029	0.00244213802672138
AT5G23540	0.6311146387286206	2.9620555497203722e-8	AT4G23740	0.46056667331971113	8.716623600412892e-5	AT1G04247	2.5854296381826667	4.6067969756875154e-4	AT4G19420	0.5585586736462884	0.0038336882921336897	AT1G30135	5.002215401280859	1.4258491894300108e-5	AT5G10970	1.0887352025150858	0.0024738894373135087
AT4G35770	0.9258474743258033	3.004270967056774e-8	AT3G45010	0.9808392533107849	8.719940866787203e-5	AT4G19880	0.6997133073473661	4.6082866365343346e-4	AT1G64380	1.154202323400527	0.0038415266106913656	AT3G13433	6.145516639613336	1.4261364698702591e-5	AT2G01530	2.234037717609696	0.0024822773132454025
AT1G79440	0.4375603346564719	3.0884040383893325e-8	AT4G12600	0.4337671473739974	8.755330586335926e-5	AT1G29910	0.4956242260765033	4.631918744370765e-4	AT5G18860	0.7498177617542089	0.0038415266106913656	AT3G52748	1.094179771329348	1.4408201742495354e-5	AT4G16980	0.40071790019530096	0.0024862011393268473
AT3G42050	0.37438181525080083	3.2205593461230176e-8	AT1G19870	0.3000978993760396	8.847746479310128e-5	AT4G14420	0.4506440691707128	4.633250572858121e-4	AT5G54050	2.6540920016405485	0.0038506718280134212	AT1G53540	2.48954696770359	1.4418052269814955e-5	AT1G09170	1.8125798164777294	0.0024871449500231853
AT1G09630	1.019821399325801	3.338705449374715e-8	AT5G01880	1.2980941186831851	8.946292240153373e-5	AT4G11280	1.3876830467906334	4.640893708892189e-4	AT1G15460	1.6418477152184163	0.003854402495292687	AT1G75945	5.370627797664323	1.4950871899008258e-5	AT5G65207	0.5250257537171978	0.002487561765740966
AT1G69840	0.8181913535478236	3.364781950977885e-8	AT4G11660	0.7942920406305923	8.956421005252228e-5	AT5G41740	1.3259386531900392	4.640893708892189e-4	AT5G54000	1.6044035064325417	0.003854402495292687	AT4G04490	2.9899334191066997	1.5140040867807547e-5	AT1G74940	0.4412582268322672	0.002487858499332113
AT2G35960	1.2025527594655296	3.373127066051198e-8	AT5G46040	2.241884751858568	8.956421005252228e-5	AT1G64160	3.7169378454389075	4.6484664389870946e-4	AT4G15690	1.0461825860421616	0.0038672808672065816	AT5G61210	0.921149910143397	1.6038891120651395e-5	AT4G10630	1.4299442864253382	0.002490448229090425
AT3G19970	1.3558271252964902	3.373127066051198e-8	AT5G55250	1.5214283061272496	8.975009092194914e-5	AT3G47480	1.95011825959204	4.710081520313325e-4	AT1G49100	3.1931184901651584	0.003889560989524167	AT2G01450	0.6341238628997014	1.6055868734449542e-5	AT5G40330	1.7612755662873931	0.002496209901468494
AT2G36880	0.6845498515702952	3.4987384217884844e-8	AT4G18550	2.0334609908806494	8.98611385658255e-5	AT2G20560	1.0745349928917913	4.734498218856365e-4	AT1G10940	0.22055651620626673	0.003914999461754076	AT1G62420	2.8366607722259483	1.625437078059798e-5	AT1G75640	0.8021403866830072	0.00250145973312032
AT1G65540	0.9132404507783768	3.499624674684973e-8	AT5G40770	0.4644835628207698	9.081509928252682e-5	AT4G34630	0.6530416175454661	4.750642740422953e-4	AT3G15700	2.307377724150821	0.003914999461754076	AT4G26080	0.7413208255684506	1.651117680294548e-5	AT5G42600	3.9077158224541413	0.00250145973312032
AT2G41190	1.4183519749357165	3.542900352307201e-8	AT3G13760	1.529985855243038	9.083876435104077e-5	AT5G55660	0.33121938036026516	4.7568270978710355e-4	AT4G35090	0.4139720304693	0.003914999461754076	AT4G36052	3.2008076050105077	1.651117680294548e-5	AT1G78040	0.3729037268442378	0.0025094407987044003
AT3G49845	1.4426616585227006	3.707734863435871e-8	AT1G31335	0.9734804659002115	9.139416865223123e-5	AT1G07930	0.5436286409930906	4.796582945733361e-4	AT5G66650	0.537721816716532	0.003927938628139689	AT4G05020	1.634250298614523	1.6518997956547603e-5	AT4G30320	2.5000961903735277	0.0025094407987044003
AT5G36907	6.633942939368735	3.711730263323566e-8	AT5G50010	1.033602145619576	9.164878450851102e-5	AT5G25610	1.0745930038140237	4.8371885581666716e-4	AT5G57340	0.5844150624808735	0.003928446311267741	AT5G37490	4.130348851597245	1.658287171315657e-5	AT5G42630	1.3359667565229714	0.002515215386088017
AT2G19800	0.8281722585420591	3.8075588412255896e-8	AT5G15580	0.6411576982629985	9.17076709499527e-5	AT3G50260	0.9116478477271469	4.90714487362597e-4	AT3G24518	0.6123842475038596	0.003932553596111073	AT2G24500	0.5689336681703173	1.6599903919427e-5	AT1G56630	1.5986434721573841	0.00251600658745298
AT5G47070	1.4304347353273321	3.877852884213848e-8	AT4G31430	0.40088360195405237	9.202998409331728e-5	AT1G03250	0.4042769859724473	0.00049234598819669205	AT4G22160	0.562161430531777	0.003933948661316803	AT5G04020	0.9513338942422914	1.69594690553886e-5	AT4G39080	0.30331499783854726	0.0025175289191417313
AT2G29990	1.7024851958372307	3.969573311118898e-8	AT5G47100	0.6984569408601391	9.267038774932807e-5	AT4G25670	0.6115858541636141	5.013283800919694e-4	AT5G38610	1.047142925701437	0.003934870099416126	AT5G22580	1.8702793293057232	1.7427884831327516e-5	AT2G47750	0.7447076183603681	0.0025206976877513096
AT5G02790	0.41254841460393815	3.969573311118898e-8	AT1G16390	0.5323740976505608	9.271849441722228e-5	AT1G66940	0.8458589069018394	5.032197580102704e-4	AT4G08620	2.0868177184396615	0.003935044773943183	AT3G46670	0.7548013569172717	1.7483738914826995e-5	AT1G55960	0.38467932488416035	0.0025256139492142544
AT2G37110	0.7752290538656631	4.0297704839886e-8	AT3G03450	1.2267165697021367	9.398533624083544e-5	AT4G10530	3.8477205147260696	5.045781818507047e-4	AT5G57830	0.9050570106048639	0.003951030184124753	AT1G21320	3.8950220682648085	1.7606248170675728e-5	AT3G45410	1.0621347521237818	0.0025363984468556333
AT3G53150	1.883565678664607	4.07621524673747e-8	AT4G39160	0.5349575509793842	9.423344011663316e-5	AT1G76700	0.7137149663653513	5.054881734329064e-4	AT2G36100	1.203643521007299	0.003952340698464076	AT4G11890	4.170755009473747	1.7963811798529817e-5	AT4G28050	0.349013490776853	0.002539457167084412
AT4G18950	1.214832548619302	4.223276237802905e-8	AT2G17440	0.5820902927390631	9.465509459860887e-5	AT5G39610	0.9892264012296851	5.085749434336403e-4	AT1G50630	0.5615570480881976	0.003957973406510283	AT3G55130	1.9504500689693667	1.79997933212133e-5	AT2G02990	1.2183524631998481	0.002541427119257389
AT4G16950	0.703094123440647	4.267267951069592e-8	AT5G66010	0.5396626228558216	9.487024576129386e-5	AT3G07010	0.4612027114280222	5.124743797721747e-4	AT4G20190	1.7840518320089631	0.004010180479423927	AT5G61820	0.7730471775388489	1.803707922642055e-5	AT4G15400	1.5320075078159059	0.002541427119257389
AT1G22410	1.9846198526776395	4.287742979648171e-8	AT2G37130	1.5540141938837606	9.785998653668596e-5	AT5G39150	5.901579195830778	5.124743797721747e-4	AT1G64930	1.6907397087313543	0.004013869465490261	AT1G03040	0.5368184129508426	1.827092197399968e-5	AT2G20724	0.7684005053862616	0.0025546224661229713
AT4G02860	0.6970109302956107	4.39563168101766e-8	AT1G26920	0.39540630256522913	9.802253139989105e-5	AT2G02810	0.7179976713251652	5.142670122844365e-4	AT5G15890	1.3621881586819207	0.004020143162237581	AT1G67970	0.7488555462920657	1.827092197399968e-5	AT5G47980	3.019963353076491	0.002591248690396196
AT1G30410	1.0621848079071385	4.7566594136438586e-8	AT3G55940	1.8969496204070022	9.802253139989105e-5	AT3G23530	0.5571817083623838	5.142670122844365e-4	AT1G25240	2.067369611727313	0.00404097740270238	AT5G01210	1.0892884582818958	1.83119160782083e-5	AT2G01880	2.934685703730029	0.0025996963715572323
AT1G06150	0.8014932198255924	4.8056250605245054e-8	AT1G75800	0.5190832076785517	9.80520014541012e-5	AT3G51670	0.42336190302324433	5.142670122844365e-4	AT5G11110	0.7102173238694183	0.004057172685483788	AT4G21400	1.1110220731528437	1.8436381492117364e-5	AT1G55290	2.0631017088338006	0.0026051490345301007
AT1G56140	1.1352019663906407	4.9276583130865255e-8	AT2G46490	0.4249834022704419	9.80589976448608e-5	AT5G61520	1.7009987079983837	5.172403457124536e-4	AT5G23660	0.2554835437516334	0.004057172685483788	AT5G09970	2.4518422080148126	1.8436381492117364e-5	AT4G13130	1.808097270970838	0.0026214356768398
AT5G27600	1.1074714743056773	5.0173920885108796e-8	AT5G11580	0.40749779623734483	9.823033467091452e-5	AT5G59310	7.650707519008567	5.182011659408868e-4	AT1G58370	0.85513713834905	0.0040832027125711455	AT4G37295	1.8514197387723623	1.8444453143001886e-5	AT4G05150	0.38448600512786324	0.0026256629712076264
AT4G11000	3.543138207374537	5.017470569427287e-8	AT4G29330	0.39912350199737945	9.844060590996841e-5	AT1G33170	0.7122859171134291	5.2048142495211e-4	AT1G10470	0.5020660100446122	0.004091932432133887	AT1G66465	6.364110920760014	1.8673605233446624e-5	AT1G31935	0.7680871680282569	0.0026289263651001677
AT3G12800	0.7570272799761181	5.0885383829854644e-8	AT4G13030	0.8628184415899603	9.909673089558059e-5	AT2G15780	7.708094760888376	5.237864484484792e-4	AT3G23830	0.6160507615579428	0.004109322910214379	AT5G62020	1.0584236096851225	1.9054375593867864e-5	AT4G20260	0.478115382707086	0.0026306344433376394
AT1G51820	2.6390345624239755	5.109586689421377e-8	AT3G18450	2.3761775493813606	9.93326800617686e-5	AT4G36240	0.8857632810873478	5.24048101139849e-4	AT4G01800	0.27928538240168277	0.004112900184252484	AT4G21865	1.4298154910914396	1.9456650070153393e-5	AT1G11450	0.7488653939279198	0.002634595500982829
AT1G80300	1.0348668432162462	5.1538622298297007e-8	AT2G18915	0.45240698556570125	1.0125956815707758e-4	AT1G02930	2.4698803554952797	5.250164243222743e-4	AT4G21326	0.9680848013462166	0.004112900184252484	AT5G66480	1.1860965354229092	1.9468903070122135e-5	AT4G37010	1.1178274959094772	0.002651341139001561
AT3G18500	0.6403997291589645	5.215869926228748e-8	AT3G04910	0.2717350586160893	1.0423898889079758e-4	AT1G66600	3.2301650394406947	5.282112774387789e-4	AT2G32280	0.9064842579075042	0.0041147511009146254	AT5G52900	0.8877981298295743	1.9777868190511952e-5	AT1G70990	0.8632264577909591	0.0026545715719574637
AT4G25690	0.6133760841137484	5.263897019425546e-8	AT3G03850	1.341206238819706	1.043512860132381e-4	AT1G21590	0.6972512213496437	5.356639008742599e-4	AT1G31935	0.7471757900132061	0.004121186986615161	AT1G68310	0.6432161213781586	1.984375616328062e-5	AT2G35470	0.3845323948432373	0.0026751529412135057
AT3G59700	1.3803773904844059	5.3007835119372404e-8	AT5G53190	2.526082232885299	1.0482218720779826e-4	AT4G29020	0.7225274008851479	5.415708618083528e-4	AT5G59520	1.3652635049280042	0.0041414039902519075	AT2G26740	1.1422032373682764	1.985811506193523e-5	AT3G09490	0.899589886852583	0.0026751529412135057
AT4G33430	0.6337334294115546	5.302767434896002e-8	AT4G30470	0.7555062797992133	1.0493405395114343e-4	AT1G07010	0.6465312482274117	5.474227704611997e-4	AT1G27090	0.2838250846183537	0.004159731298838385	AT3G15060	0.6874305331388778	1.985811506193523e-5	AT1G22740	0.6078844181591464	0.0026885469402022823
AT3G03780	1.0398466975203275	5.315031534711213e-8	AT2G24150	0.5492779395313346	1.0540080824450889e-4	AT2G32250	0.6971315420938842	5.521988481434276e-4	AT3G61898	1.843319201852901	0.004176264082939369	AT1G22180	1.025755071877828	2.0072368507561915e-5	AT4G26140	0.6004274779982369	0.0027015495158755104
AT4G02410	0.9737687027437915	5.3260311490530714e-8	AT4G15570	0.6291108999270488	1.0540080824450889e-4	AT5G23850	1.2057196879897252	5.531437497114019e-4	AT5G23240	0.865769267862767	0.0041953193041355885	AT4G08470	0.7945905255354537	2.0689094054674854e-5	AT1G56680	1.7924904911329826	0.0027230120975804983
AT3G48650	3.6222603361052035	5.3931562996958516e-8	AT5G67290	0.5327364948065625	1.0540080824450889e-4	AT1G79550	0.445847113872478	5.590129048199484e-4	AT1G66270	2.32842310704574	0.00421256226179548	AT4G25720	0.8646299770176256	2.1280550672757352e-5	AT1G52050	2.6314924090675933	0.002734419258439756
AT1G65820	0.9354993347798989	5.403887901851988e-8	AT5G43230	2.3252500164039267	1.0656386820481891e-4	AT4G26950	4.981089124071502	5.599208887405327e-4	AT3G60280	2.659414964379967	0.004218946384047652	AT5G22555	4.73393373101895	2.1334794271110874e-5	AT1G60800	0.2584288203753179	0.0027398474232589445
AT3G49670	0.5206201833776468	5.459291455249794e-8	AT3G07030	0.5587743557993735	1.0661888158645087e-4	AT4G30340	0.4704617797025056	5.635491960220048e-4	AT2G36895	0.3526237330472918	0.004243460310669459	AT5G52050	2.278906940145921	2.1762603280007214e-5	AT3G04570	0.8436097348376389	0.0027398474232589445
AT3G04120	0.8273278951591869	5.485262469235475e-8	AT3G27355	1.1944339302843194	1.0661888158645087e-4	AT1G35230	3.5365394273061184	5.741554695859552e-4	AT1G31950	2.5074805753232305	0.004265900918283999	AT5G40010	2.0923796955278258	2.2096401317803062e-5	AT1G60960	0.3313173424172547	0.0027429364665719877
AT5G46710	0.7256088297929032	5.529386015824864e-8	AT1G25240	2.5418750084176494	1.0797480254258264e-4	AT5G02480	0.4204147346824365	5.79674437738161e-4	AT3G60300	0.3796703792488636	0.004272019466484203	AT3G57330	0.989728353890046	2.211800267869624e-5	AT3G59130	3.153432716177196	0.0027590639749568552
AT4G25670	0.878276127751477	5.611748253160007e-8	AT3G45430	0.9881290419461745	1.0805275755713801e-4	AT2G42990	3.7078183282812605	5.798342752742823e-4	AT3G60900	1.6383426664275762	0.004288660883011178	AT4G27560	1.3872745022298552	2.2158900259136597e-5	AT3G55610	0.2664122096434466	0.0027796446564421064
AT5G13490	1.6466594530752359	5.629420374542588e-8	AT2G41670	0.9707409593120997	1.0825568809558618e-4	AT3G02900	0.49263415692657647	5.798342752742823e-4	AT5G06700	0.27725385934937175	0.004290537598518584	AT5G49630	1.5473585437204818	2.220541363926905e-5	AT1G64920	1.9085406252947619	0.0027942056435264944
AT5G59730	0.8914412557228241	5.629420374542588e-8	AT4G09830	0.39281030221358787	1.0831461986100483e-4	AT4G28390	1.283283228467281	5.804156878495267e-4	AT1G63980	0.44426287175518336	0.004318747606632697	AT3G13430	0.6933692526130574	2.253848159270434e-5	AT5G60530	2.307020108124033	0.0028205798768466575
AT4G23810	2.7862906376227516	5.677232888845333e-8	AT5G10690	0.4270741976357959	1.1085787490184414e-4	AT1G47750	0.6575991651228262	5.824084219974752e-4	AT1G67865	1.2910568801960531	0.004342309286110163	AT4G36040	0.767476871860336	2.257379795477425e-5	AT1G48500	1.3616213577442933	0.002823944718634192
AT1G62420	3.5470913923391536	5.6781179227408704e-8	AT3G62980	0.31580956087432677	1.1154309536081175e-4	AT4G13920	1.8909291302608655	5.866162075882987e-4	AT3G09240	1.6503373563041503	0.0044113412361281405	AT1G22410	1.60657963402358	2.324454685636075e-5	AT3G48720	0.4273087425849588	0.002841804944645997
AT5G43260	0.7659893888622501	5.702489355078541e-8	AT1G68400	0.49257667847148195	1.1269588874364647e-4	AT5G13110	0.5077972437507007	5.960112025065801e-4	AT4G18780	0.678983053729242	0.0044252836564031145	AT1G56140	0.9222164108945415	2.324454685636075e-5	AT1G05320	0.524487505107824	0.002842625329532284
AT1G30620	1.6539896169846506	5.9088619190615495e-8	AT3G58490	0.3207686818234617	1.1331405458997073e-4	AT3G14225	2.402687061833162	5.969339719165216e-4	AT5G46840	0.5002390334885567	0.004472353092404819	AT1G63440	1.3687953783833264	2.3619075562347278e-5	AT4G14280	2.80632074272311	0.002842625329532284
AT1G74330	0.9171451817214303	5.9155601051870186e-8	AT2G44740	1.1199505421294114	1.1401780255042273e-4	AT3G24500	0.994361954308883	5.969339719165216e-4	AT3G17650	0.24290648094665754	0.004485939607990354	AT5G48410	1.4363509004420338	2.386473425615705e-5	AT4G10380	0.8521936965643884	0.002848561274850188
AT1G22250	1.2521340981542497	6.096166659269487e-8	AT1G20440	1.1252653896039293	1.150109975194085e-4	AT3G12740	0.7744898531623313	5.971884059562519e-4	AT5G11540	1.3266886663400452	0.0044927955535016715	AT3G44830	4.83891559865103	2.400024486165147e-5	AT3G20090	1.085536869562831	0.0028500272331895868
AT2G36790	1.4419449587838082	6.245274193863548e-8	AT1G69510	0.3239337358364307	1.1564579050481826e-4	AT2G30770	5.155469430486543	5.975382253645388e-4	AT3G16350	0.6127659688963832	0.004508502715152225	AT1G75270	0.9017578458937056	2.4191478813368965e-5	AT5G57830	0.9200303719761038	0.002850406227452273
AT5G40990	10.590206445241849	6.300908803099031e-8	AT3G20810	0.763420266193431	1.1598466245865462e-4	AT1G66150	0.2265169710573074	5.985825648462506e-4	AT3G29635	2.3144649102355586	0.004522661223996897	AT3G11840	1.5680610866627425	2.436211108624199e-5	AT5G52330	0.978459187238221	0.002856449653988407
AT2G40740	8.161067489527607	6.335117854008245e-8	AT4G30320	3.003129534896654	1.162496374263633e-4	AT2G39400	0.972432826160373	6.039347441562205e-4	AT4G40060	0.4773122775343788	0.0045403770469782225	AT3G48310	1.0901005006560998	2.443963236227425e-5	AT5G47990	3.0411733087363	0.0028618092398893145
AT1G06800	1.5452365168962585	6.380495661159029e-8	AT3G62780	2.059755592107501	1.1661189285064707e-4	AT2G37620	0.5324480558474021	6.076399988232895e-4	AT1G68940	1.2436573253943322	0.004541757472932627	AT1G76130	0.9105289906565027	2.4468656983500815e-5	AT5G66950	0.5320920800454757	0.0028618092398893145
AT3G23240	4.048786133954474	6.415463946302299e-8	AT2G47960	0.3586298003947898	1.1784678642175077e-4	AT1G17840	0.28394134994805337	6.134602613552082e-4	AT1G31050	1.307530385798037	0.004544459666888034	AT5G02290	0.7114908339043282	2.4576935510299272e-5	AT1G48600	0.3825334244961572	0.002868598512017204
AT1G61550	5.7214828056896465	6.511581903957176e-8	AT3G01350	1.3322122713152387	1.1787821980749236e-4	AT1G78850	1.2867920459422608	6.15554441925883e-4	AT3G44200	0.4611016451885617	0.00456829218925367	AT4G35830	0.5022198287662897	2.4788852790479598e-5	AT4G02090	1.1138611470995545	0.0028738070117786682
AT1G50360	0.9026639632019604	6.543849848883877e-8	AT4G38020	0.8413321369037539	1.185342740543666e-4	AT3G53540	0.6552351516878118	6.207046736913404e-4	AT2G17080	2.0081407502592765	0.0045852460121955626	AT2G34650	1.779300910821113	2.5014989488589943e-5	AT3G63470	0.9843680712203453	0.0028761974343167063
AT1G19670	1.4813436824575514	6.571291550550121e-8	AT5G10580	0.9838528106597275	1.1890438094921661e-4	AT3G24770	0.8479009892917827	6.250584627557195e-4	AT1G16022	1.054219706891132	0.004602042122465165	AT3G10930	1.7722578534082298	2.5158806268495807e-5	AT1G51060	0.45820938309942655	0.0028844596515179453
AT4G31950	9.131069735681491	6.682807142071489e-8	AT1G35625	4.370500634281807	1.1891941709372802e-4	AT1G70490	0.33720555026177806	6.269529725433423e-4	AT1G64720	0.3895934154662422	0.004602236256208412	AT4G14450	5.865813330972609	2.5158806268495807e-5	AT1G66270	2.374983136839595	0.0028900785308054824
AT5G04550	0.5394725895879116	6.687843485959652e-8	AT1G70330	0.40365587699273564	1.2048231904318758e-4	AT1G68310	0.531789830176409	6.312316011153685e-4	AT4G25250	2.118381011882268	0.004617179918474557	AT3G24500	1.1762289790454283	2.5641937217750067e-5	AT2G32380	0.5562152444150651	0.002894052981784041
AT5G02940	1.0600353167163703	6.709805217249716e-8	AT1G75490	0.7758715659457326	1.2253923659452155e-4	AT1G24490	0.42854203646446326	6.335575025590948e-4	AT1G55420	1.6401740016094262	0.004717219964497913	AT2G23260	5.917765058079029	2.5792267382859892e-5	AT4G34320	2.00193586723137	0.00291983553792106
AT4G37900	1.6025830166798238	6.82634076539099e-8	AT4G20190	2.1719202688171775	1.242742093588657e-4	AT5G62740	0.44263254870552143	6.371435690504945e-4	AT5G03260	1.1871869389410568	0.004720936389040205	AT3G08760	1.113993373618723	2.591388922163235e-5	AT3G46030	0.38867288357209356	0.0029397461093385005
AT1G29670	0.7413920851901794	6.844513766731696e-8	AT5G50260	2.5560654033854715	1.2573615196785731e-4	AT2G39700	0.967198596138524	6.4091851158343e-4	AT2G24550	0.4253864710554877	0.0047307004559639975	AT5G27610	0.9712576861458366	2.591388922163235e-5	AT2G38650	0.2739055108544289	0.002939837951115872
AT4G23280	7.968065648383697	6.86037110734964e-8	AT1G48450	0.3825912650910985	1.2671492686241537e-4	AT3G09270	0.5296252491036614	6.41757312947534e-4	AT1G02610	0.7684791811582709	0.004751676284432249	AT1G16030	1.5126792715224358	2.604799071307131e-5	AT1G05630	0.628525292511134	0.002940275714029006
AT2G45760	8.231422155054842	6.870175044998809e-8	AT4G13390	2.2013237574709295	1.2692077743237725e-4	AT5G45350	0.8347579288734771	6.470883267296337e-4	AT3G57860	1.1711956237844392	0.00476103266874291	AT2G36970	1.2149727541516298	2.6125321452294394e-5	AT1G61950	2.3801495237174253	0.002940275714029006
AT3G07700	0.6254655407643157	7.046220605358578e-8	AT2G40540	0.44047908441912376	1.2797409762228443e-4	AT5G40540	0.769355850572208	6.626873465593601e-4	AT4G11230	1.221440643172435	0.004774469826840712	AT3G20860	0.9604732747929803	2.6125321452294394e-5	AT5G61650	2.371720932820677	0.002962902183845676
AT3G23530	0.7966360854666518	7.149451676829751e-8	AT2G20490	0.7012325113697028	1.3000655638747329e-4	AT3G27430	0.37700055413133865	6.734936316252677e-4	AT3G04570	0.8127725809420396	0.004775724744746446	AT3G12915	1.1053957325010546	2.6239900071117167e-5	AT4G26880	4.764869982136246	0.0029825378984182573
AT2G15090	0.5331284405403633	7.37061371958168e-8	AT1G64930	2.059834512919738	1.3016039150492035e-4	AT3G22620	1.7834371585805426	6.744480324991515e-4	AT4G25835	0.5393280033255184	0.004784310804996401	AT1G51820	2.08735291894947	2.6615753135913228e-5	AT1G25240	2.099067653516253	0.002985397681491683
AT3G04220	7.474221802716059	7.495695707618302e-8	AT5G28540	0.64895572222483	1.3040063913077418e-4	AT4G28350	1.4255829728606637	6.790692847826282e-4	AT5G24890	0.567016506507348	0.004798235122187704	AT5G25450	1.2744942980285558	2.663937739453248e-5	AT5G35630	0.2855263036394603	0.0030026962621130414
AT1G67000	8.186145256846839	7.553744023923514e-8	AT4G25780	0.6768092247024563	1.307449183035623e-4	AT3G02520	0.6127972255563154	6.872096287116359e-4	AT3G28690	0.2525496727688039	0.004799658769294354	AT3G57880	0.7252486387618036	2.6662413802574722e-5	AT1G78290	0.7247101914868116	0.003007091419874268
AT5G46330	1.35324906155473	7.566525547736409e-8	AT1G31240	1.5213949324412919	1.316510775331647e-4	AT1G61560	0.9266013242627071	6.955983162313046e-4	AT1G24420	2.195585628257914	0.004811686085472703	AT1G61380	0.8531808187868654	2.7032284349587348e-5	AT4G23020	0.6839826366127781	0.0030107225731405398
AT3G25780	1.4923930786937993	7.577287025479563e-8	AT3G20090	1.3033925588230204	1.3220045930905996e-4	AT5G07000	0.6582464913532743	6.955983162313046e-4	AT2G02960	0.5891117916186084	0.0048764807953388875	AT1G23550	1.3588992942195257	2.7251991796670917e-5	AT5G44560	0.7052111709545301	0.003017136431204948
AT2G40390	2.5710131799329363	7.582853094330167e-8	AT3G23050	0.47846873535625184	1.3448781519576858e-4	AT5G48570	1.1226240869459914	6.955983162313046e-4	AT2G01950	0.4405417220079824	0.004877317692644403	AT2G46510	0.9710893884096106	2.7273478446511743e-5	AT2G44450	0.8188036736747835	0.003033511037432553
AT2G34660	1.057640284069784	7.925550941105408e-8	AT3G03840	1.1375017734461388	1.3518876988248145e-4	AT3G54120	1.237192298262031	6.97385943413285e-4	AT1G52070	3.180536301888197	0.004879862362516294	AT2G26150	2.7426556846064423	2.7402949696568094e-5	AT3G25717	0.47391595037535184	0.003034394725131625
AT1G69730	1.4912837839571182	7.998027244514355e-8	AT2G03220	0.5388219679338833	1.3553552854233045e-4	AT1G79720	0.5561280543760361	7.022462973225347e-4	AT3G43850	0.4866588300106875	0.004881004063522527	AT3G50950	0.7223204410541598	2.7402949696568094e-5	AT3G04810	0.404808335908697	0.0030465966912956066
AT4G22070	1.225832622737855	8.007091245209578e-8	AT5G02400	1.2972127000411	1.3598358244032132e-4	AT5G16080	3.656133226741431	7.027457881217027e-4	AT1G08550	0.5220438749427103	0.004884089293824948	AT1G80450	1.1520836700038088	2.774781890962014e-5	AT3G56930	0.6819849805386812	0.003049495605639326
AT2G02800	0.5386129114173983	8.078330654723519e-8	AT2G20030	1.7884287756521435	1.361358619042189e-4	AT3G25570	0.7903334894883836	7.042369620341311e-4	AT1G35612	0.5823221264482519	0.004884089293824948	AT4G25620	0.601380670648432	2.787387936553818e-5	AT1G01430	0.2088782421193005	0.0030520523630843586
AT5G19550	0.9871839487610842	8.116231158411127e-8	AT4G32650	1.0299635267026366	1.3641509728708225e-4	AT1G78270	0.5720421953266854	7.090776821087341e-4	AT1G75780	0.6581583335316983	0.004884089293824948	AT2G31880	1.0330427377452671	2.8348007381408334e-5	AT3G05980	1.9036757658423842	0.00305847216497693
AT3G08760	1.3563034084188152	8.327415327615476e-8	AT3G07900	1.9474443920624196	1.3646264283473887e-4	AT2G41180	0.9400160478862215	7.090776821087341e-4	AT5G13570	0.3440322759148543	0.004884089293824948	AT5G22500	2.441462092057971	2.8348007381408334e-5	AT5G42180	1.6285939798049434	0.003061514497164853
AT3G21240	1.5331316884689397	8.39929912896016e-8	AT2G14095	2.274601771087848	1.3647479663639315e-4	AT2G39030	11.597686587850895	7.116414988933504e-4	AT1G04430	0.2657565545339844	0.004948527356226881	AT5G11210	2.0632751174361292	2.8604949843284642e-5	AT4G01525	2.044333425182775	0.003090018939385718
AT1G62570	1.0367696925021155	8.484143446749352e-8	AT5G23430	0.5480679228042301	1.3761801700709332e-4	AT4G23990	1.1863422408783948	7.118405284015567e-4	AT1G05990	2.494487573926066	0.004948527356226881	AT3G55560	0.5653457863719445	2.8955654016222103e-5	AT1G27110	1.372593514025595	0.00310193158841465
AT2G20950	1.0561075818847028	8.485228475778461e-8	AT5G18630	0.32183009633432946	1.3793662065258934e-4	AT4G17720	0.494387945312432	7.130353172139048e-4	AT1G35720	0.7234627814925769	0.004979257351338832	AT1G17420	1.5859777949882627	2.9198138906744848e-5	AT4G25190	1.885437662209821	0.0031369278580154546
AT5G42390	0.4961856974904576	8.557897269402973e-8	AT4G01670	0.83115413198189	1.3829702531056236e-4	AT1G17290	0.6547091900496416	7.16717877069355e-4	AT1G15640	2.358743881014834	0.004979812971679035	AT1G06800	1.247484912906835	3.0307271265520676e-5	AT3G45710	2.08645210458362	0.003182547918861651
AT5G58120	1.9719153166310834	8.592752441857252e-8	AT1G08770	0.543495567552943	1.3836849971833462e-4	AT2G47510	0.5765250342444703	7.192539922115659e-4	AT5G06960	0.36571791882776494	0.005001591708688728	AT4G03550	0.5873301466757544	3.0720941313856964e-5	AT3G17380	1.1753018416615566	0.0031874711311034257
AT1G09130	0.48717730131048226	8.626064529741488e-8	AT1G27310	0.4316968517012951	1.388628178388927e-4	AT5G49630	1.2721151933360084	7.192539922115659e-4	AT4G08360	1.768072996811262	0.00501043432385998	AT3G06085	5.351945476857346	3.0776120208895936e-5	AT2G31980	1.4551560975335838	0.003192489893721133
AT5G05590	1.942386987028843	8.780848542435763e-8	AT3G14900	0.7769645345718641	1.4191696896171548e-4	AT1G65690	0.9058082830418179	7.205223985433576e-4	AT1G56700	0.2963581134520548	0.005028558508782718	AT4G17650	0.6218841300707628	3.0927642912481435e-5	AT1G72250	0.8575793575302008	0.0032040135280882822
AT3G21080	7.951879440892994	8.873221977715916e-8	AT2G33070	4.131212881002965	1.4313609962830095e-4	AT4G38940	0.751456047559775	7.262510883460641e-4	AT5G07330	1.5615296765970121	0.005102296849930315	AT5G17760	1.2113204850410009	3.0936224994336926e-5	AT3G28345	1.960897267801362	0.0032133573935939873
AT3G13433	8.049051197324408	9.032056904266336e-8	AT4G05150	0.45833954656453907	1.442283827697195e-4	AT2G47950	5.418332223150144	7.334958192986305e-4	AT2G04800	1.3177321713147634	0.005115406494311215	AT5G57035	0.8441850235328177	3.221912537695941e-5	AT5G45700	1.258152404717422	0.003221041841366768
AT3G57450	1.2217907067483682	9.109363618064985e-8	AT5G64150	0.6366692780506339	1.47388512046278e-4	AT3G11510	0.4025151319223976	7.337483559269649e-4	AT3G57230	0.5684682499548587	0.005115470812322397	AT2G29090	1.1461903325277913	3.295179560329138e-5	AT2G24710	4.5514766451974245	0.0032308402741455947
AT5G61210	1.0928025351774655	9.183427849160347e-8	AT1G22220	1.8098310765044576	1.4833300941086407e-4	AT2G37710	0.8423699080258343	7.3767145254469e-4	AT5G04980	0.792145726752039	0.005129496944633027	AT2G11520	0.6563000204875072	3.376867428846272e-5	AT5G18661	2.4228606828448185	0.0032418571228586225
AT1G23730	4.275339210864029	9.472859595395564e-8	AT4G15800	0.5051188387331367	1.49746454252916e-4	AT5G42790	0.4348154290044385	7.423185987461112e-4	AT1G02335	1.0870260376419696	0.00513748221583734	AT5G12030	3.0586682316664575	3.3809389836964326e-5	AT1G04160	0.7383992172530257	0.0032666662633831773
AT1G77080	0.9353765131822418	9.472859595395564e-8	AT4G20260	0.5692205463037684	1.5068274213225717e-4	AT1G05680	1.4275126880172262	7.423977647249313e-4	AT1G27670	0.4854488851772873	0.00515743442851019	AT2G41410	0.8172615254090759	3.407388412127538e-5	AT3G02910	0.510105712766652	0.003284104438502067
AT5G39590	0.6152568931617258	9.725873021520678e-8	AT3G53380	0.5920393883988949	1.5235291479123202e-4	AT5G05250	0.7833002908775888	7.430819359177863e-4	AT1G57590	1.8227476810285654	0.00515769575370089	AT1G77370	0.5602854346753661	3.417669787258161e-5	AT1G51035	5.053756978827008	0.0032970699368773298
AT1G01060	2.8913381817489214	1.0061460773349846e-7	AT4G22010	0.4273001661872825	1.5262689374839712e-4	AT5G09530	1.6162825260865241	7.441322261947612e-4	AT2G23960	2.3163969467695877	0.00516455272960158	AT1G30620	1.3206259977972012	3.4216661278720745e-5	AT3G12977	1.4003326437233927	0.003303862341762885
AT5G45260	0.8165207188185155	1.0167059864351823e-7	AT2G21560	0.7343760556650384	1.5329381619752145e-4	AT1G10850	0.4986230820015259	7.578436207594647e-4	AT1G13640	0.46945640293745927	0.005178178101493692	AT1G17750	1.7688833859485757	3.4746374468034844e-5	AT5G19560	2.4004034079492236	0.0033240182474201948
AT4G23260	1.6159187939454749	1.0343465495824352e-7	AT4G33330	1.2591775120579682	1.537574873976121e-4	AT1G56650	5.956786396047152	7.607207580526143e-4	AT4G13440	1.7017901755087286	0.005178178101493692	AT3G59760	0.9475750598289197	3.493402647344844e-5	AT2G06850	0.30970718016708176	0.0033246346275162494
AT3G61070	0.45622993209996243	1.0469476295789489e-7	AT4G10350	3.291475709863958	1.5447642296225858e-4	AT1G01300	0.46277846765001224	7.607352573199269e-4	AT1G70450	2.4524216825422327	0.005206394423009061	AT5G59220	2.2951442186232778	3.5706907613361976e-5	AT3G58650	0.9206964811300573	0.0033354665577608324
AT4G24120	1.7118178481923456	1.049971155351072e-7	AT1G04900	0.8080892046834331	1.5486248787902098e-4	AT2G30110	0.3968311753364364	7.616935049329849e-4	AT4G21450	0.2688438170237263	0.005232868789205217	AT5G17890	0.5576254411697484	3.601801892998744e-5	AT3G02830	0.37360910004589926	0.0033373229469433894
AT2G03390	0.5201120961057876	1.0535235745440536e-7	AT5G17490	0.7676610437357372	1.557260980389008e-4	AT5G03190	0.5871013992784686	7.636591711187678e-4	AT1G26670	0.3346677020738466	0.005235619396124645	AT5G66320	0.9513783434048012	3.656995512473022e-5	AT4G35040	0.44283667809125493	0.0033373229469433894
AT1G55480	0.6145024475001524	1.063143601291733e-7	AT2G40320	1.3102575823708764	1.568681470035178e-4	AT3G52340	0.8002647369514061	7.687673156196728e-4	AT2G40640	0.5688755007386327	0.00527445686344295	AT1G69840	0.6427081904362789	3.666005247798588e-5	AT1G80690	0.9038855170340216	0.0033479107627588443
AT1G30757	2.2537309326887214	1.0898612944691372e-7	AT5G25270	0.41739703447285825	1.568844468769306e-4	AT3G05937	0.6993037432910101	7.699465537605408e-4	AT3G49960	3.1020378681395893	0.0053046780735513145	AT5G04760	0.7493080450413008	3.6689343214466966e-5	AT2G18300	0.4422877787773684	0.0033654010273873945
AT5G64900	2.6153802506075148	1.0912898592718029e-7	AT5G37540	0.6318885589651824	1.5717666723098018e-4	AT1G56600	3.3403086679633183	7.715087574382441e-4	AT3G13760	1.1944321609851019	0.005307937915656581	AT5G20190	0.5886982300686932	3.6800250264655746e-5	AT3G62020	0.9422212446070394	0.0033936876201465793
AT1G63090	0.7747435430198617	1.1140775678979457e-7	AT4G35090	0.502145240425546	1.572203493361042e-4	AT1G14280	0.37685333945362	7.766186834385219e-4	AT5G05460	0.5487415096983808	0.005310016172558005	AT5G24660	2.294654343799894	3.7430953230710436e-5	AT1G77740	0.42170449796715875	0.0034003936743134174
AT1G23830	1.4628694581858233	1.1219188744541628e-7	AT1G29030	0.6924529044427177	1.5741123132014025e-4	AT4G16370	0.547450028727398	7.788007530235136e-4	AT1G80570	0.6265036989383846	0.005327145364662176	AT5G26600	0.7236659519203484	3.74787218500384e-5	AT5G26010	1.2684215660592058	0.0034003936743134174
AT1G23440	0.5600001858933741	1.1433788281872099e-7	AT1G23760	1.0827881410753313	1.5758928151210505e-4	AT3G62330	0.4217488216833414	7.788133753696303e-4	AT5G08640	1.0000906285673636	0.005336124249090236	AT1G78270	0.6766204627698732	3.8268826397506436e-5	AT4G22860	1.0877796650195235	0.0034150755632149274
AT1G12750	0.9121136549772897	1.1436631883860249e-7	AT5G12050	0.7065902690006771	1.5789364106697507e-4	AT2G38750	0.6993653394885526	7.819359186019086e-4	AT1G69360	0.4122138838008671	0.005367383308169172	AT2G30490	1.0059327761346057	3.8506170719585814e-5	AT5G17310	0.3901613107233423	0.0034195096473181204
AT2G41420	0.663605124814367	1.1447114337838862e-7	AT4G32150	0.34586794237260793	1.5843443039746365e-4	AT3G15518	1.3117100659276608	7.835258048237523e-4	AT1G49310	1.4100308213055788	0.005382032058578564	AT4G03020	0.36201367628641523	3.861218556040047e-5	AT3G16440	2.94056389671532	0.0034253502707555206
AT1G56130	2.561040398816373	1.1512857540343908e-7	AT5G55910	0.32956554269160315	1.5843443039746365e-4	AT5G17650	0.9257631621686075	7.839045530980659e-4	AT3G09220	1.6033914762662305	0.005382032058578564	AT1G52990	2.17327079447881	3.895721684824832e-5	AT2G23970	1.8437336910388118	0.003437702387319179
AT1G16300	1.2157229632916855	1.1725855889568479e-7	AT2G40640	0.704853131094848	1.5890182254984895e-4	AT4G33030	0.3512318674337123	7.860868162128424e-4	AT5G19520	2.1631040224314733	0.005398679184349454	AT1G16420	2.489061059150011	3.9577418527723394e-5	AT3G61060	0.8049369121592975	0.0034517645818790345
AT1G28370	3.093282011627272	1.1966231922020908e-7	AT1G45545	2.697550934745778	1.602018613745316e-4	AT1G75000	1.3090144585176091	7.895980233229389e-4	AT1G54940	1.831764109776669	0.005402045314405807	AT1G59820	0.7467434111275373	4.006937895779522e-5	AT5G66230	0.8192489801489619	0.0034528460760441973
AT5G17560	0.6068902470548987	1.203791163287463e-7	AT3G26610	1.8675726922489302	1.633539821195615e-4	AT1G63245	1.4039178344731105	7.937472110637521e-4	AT2G03730	0.4000937624658996	0.0054574646394540665	AT3G21690	0.7697529158626748	4.0823833935341794e-5	AT1G53830	0.8756446643487218	0.0034547616839313987
AT2G04070	7.621423329903177	1.2086731150168346e-7	AT1G30850	1.9381157583615427	1.664107239107155e-4	AT1G09480	1.4570856416707614	7.96543794577282e-4	AT4G21230	1.498018484097945	0.0054574646394540665	AT3G57750	0.8266260270846371	4.0823833935341794e-5	AT2G36380	0.5298445696004358	0.0034745951897025814
AT5G08250	2.9325244441644815	1.2092115662365872e-7	AT1G48570	0.5061281870625111	1.6644479596375584e-4	AT5G59850	0.36760377072153927	8.044100009660295e-4	AT3G44320	0.5554463235517314	0.005479775171834018	AT3G51890	0.9801164042730159	4.150161562255031e-5	AT5G44410	0.5719671741946071	0.003486180136638662
AT1G03905	1.2443993364587735	1.2242622959485819e-7	AT4G28450	0.4661073450252946	1.6876557620525774e-4	AT2G32800	0.7740654580052199	8.089996428113579e-4	AT3G52480	0.42730861678137916	0.005479775171834018	AT1G59590	0.7828304524608575	4.1583963954906245e-5	AT3G48420	0.4222634687261172	0.0035039571563148207
AT4G34150	1.408956806289786	1.2242622959485819e-7	AT5G49910	0.3273381320850348	1.6958876190000546e-4	AT5G53470	0.5977764530341577	8.113978941394283e-4	AT1G12580	0.28773194402486635	0.00549298701109019	AT3G16720	0.9518678575129127	4.20960897124298e-5	AT5G65040	1.359158336985585	0.0035061710655837656
AT5G04760	0.9158169294016953	1.2462739425586911e-7	AT2G34430	0.6268849096833993	1.7043515667125724e-4	AT5G61290	1.116136401786152	8.171798427796396e-4	AT4G16400	1.045486800807416	0.00549298701109019	AT5G63680	1.152028500031381	4.252304946677487e-5	AT2G38600	2.7819161864683664	0.0035176110614572533
AT4G17030	2.180075308035783	1.2480671954831728e-7	AT3G51280	1.0506193742790941	1.7044634002189938e-4	AT2G47450	0.4249014621146457	8.182344864447251e-4	AT3G11370	1.5985551688417534	0.005506139381790907	AT2G22890	1.2728369412898697	4.273381737619614e-5	AT3G43670	0.42147579468790425	0.0035277927441956826
AT5G52720	6.632368136310612	1.267764909799008e-7	AT5G42630	1.5540771746162223	1.7192150933949014e-4	AT1G13280	0.7812358658002898	8.196828141778094e-4	AT4G12570	0.3812112255593672	0.0055160670380001095	AT4G02410	0.7688451460018193	4.277204814783358e-5	AT3G58710	0.6524900086160051	0.0035458494847198513
AT3G47540	2.1812477281413307	1.2978580539736788e-7	AT5G25820	0.8905603244867518	1.726940347082689e-4	AT1G69740	0.3089702299360794	8.196828141778094e-4	AT3G24670	0.8079492139846405	0.0055446466008393395	AT1G67460	1.9177554287007734	4.38197131075142e-5	AT4G25220	2.3090391836939115	0.003562435212575235
AT1G07620	3.2469626463248358	1.3192680776608423e-7	AT5G15390	0.5073531897705684	1.7712464876508608e-4	AT2G05840	0.3137005769106049	8.204312520761887e-4	AT5G40870	0.3094761671550728	0.005553782388246733	AT2G17880	0.7648163502216256	4.40671843332474e-5	AT4G30670	1.496570907813562	0.00356515982639454
AT5G64050	0.5980407330247688	1.3415644388913577e-7	AT1G30440	0.4862602724091313	1.7776045978222133e-4	AT5G13180	0.38463407555073414	8.230807736626773e-4	AT5G61360	0.8602075517647196	0.0055611098529812705	AT5G58720	0.3996074015903798	4.413059006067212e-5	AT5G06690	0.4254276788789649	0.0035841218441714897
AT3G29400	0.913808642932899	1.3573499311026221e-7	AT1G10240	0.5611904786119112	1.7822122837759434e-4	AT1G29310	0.4327109599768613	8.24624602617515e-4	AT2G35910	0.7304883660704975	0.0055687225896913824	AT1G08900	0.9185191838435882	4.4159979270076984e-5	AT2G36090	1.3198026475437115	0.003607976662161024
AT1G67280	0.3524164419803299	1.3608010860380043e-7	AT5G13770	0.45540885730924135	1.7878773815868397e-4	AT5G02590	0.7324240290410646	8.24624602617515e-4	AT1G19968	2.4877357312653237	0.00558623234317282	AT1G52200	0.821154336542867	4.4159979270076984e-5	AT1G13670	0.5212230210828617	0.003644824388055916
AT1G10040	1.9478882559536446	1.3886960787539556e-7	AT5G17090	3.0447768032075704	1.790532383267874e-4	AT5G20020	0.4488209834787981	8.336599865247723e-4	AT3G09330	2.6474791427047175	0.00558640030558682	AT5G41610	1.6730922798568397	4.448274444343602e-5	AT1G15920	0.3212496611180737	0.003644824388055916
AT4G00570	0.6404624671734352	1.4154101642850083e-7	AT1G78260	0.8023281037845125	1.7948429901741217e-4	AT4G22240	0.6233363591733164	8.354651884312415e-4	AT3G16920	0.633310396113913	0.005596345433791706	AT2G30750	4.096370729633047	4.4497715175543716e-5	AT2G43600	3.9281781584273676	0.003654744131375068
AT4G00300	0.6319157864158718	1.4216632952914128e-7	AT2G26260	0.7040828710796949	1.800136968219737e-4	AT5G56350	0.7140979461718818	8.420112541600331e-4	AT5G18650	0.33579132121305527	0.005614260207872499	AT1G78460	0.7971010993636807	4.449803187810444e-5	AT5G45970	1.681377948907511	0.003676892371645604
AT2G13790	1.5593156848992196	1.4456463331591186e-7	AT5G60020	0.9320431046219025	1.8075763670585243e-4	AT2G36530	0.37952662483973254	8.431725293181219e-4	AT5G44460	0.6745336088418258	0.005614260207872499	AT2G37710	0.9813069427050212	4.5297331224281804e-5	AT1G30440	0.40145499517943556	0.0037133177179248943
AT1G16670	1.3909004544637396	1.4461011434625903e-7	AT1G71530	1.455047616063818	1.8316590884948463e-4	AT5G25190	2.1602920142280784	8.542200203890453e-4	AT2G40080	0.6661111601359743	0.00561878481937197	AT2G29110	2.8197332358220195	4.5477639990269505e-5	AT3G16240	0.37011833464851046	0.0037133177179248943
AT5G13320	6.5072740330830054	1.4533696091531612e-7	AT2G40530	1.383648804311728	1.8316590884948463e-4	AT2G46510	0.7943239239659973	8.586851905472137e-4	AT5G38010	1.2203229642146223	0.005644954166479645	AT4G29050	1.9062265874693958	4.605429524548603e-5	AT3G63280	1.1181913072754586	0.003731114404650243
AT1G74000	2.348549995763527	1.4614419209849243e-7	AT3G14200	0.5021321255546864	1.841289929094462e-4	AT1G76980	0.6615148950977298	8.657141492300239e-4	AT5G48940	1.4559618688276972	0.005653336361885796	AT5G66675	0.6334848873615889	4.743597864528834e-5	AT5G10580	0.7938818627327204	0.003742589569099219
AT5G33290	1.3322796630654847	1.466667811604143e-7	AT2G43770	0.3949836628046287	1.8490486020788995e-4	AT2G43590	1.70402465802826	8.657141492300239e-4	AT5G10946	1.005948246366368	0.00568869117027706	AT2G29490	0.7486240701804082	4.76213866789166e-5	AT3G13060	0.3092507395893368	0.0037575965399295388
AT3G11580	1.5075768098955953	1.486105118033977e-7	AT1G78150	0.46779586389010935	1.8671754946228753e-4	AT3G02170	0.4400499938134232	8.683693476890925e-4	AT3G22440	0.24186330226571714	0.005704833829399198	AT5G26200	0.7286078502154213	4.768886603628657e-5	AT1G03780	0.8366342562210616	0.0037857576533792668
AT3G04110	1.1877157899681419	1.4920747760824632e-7	AT5G06330	1.7009054255658402	1.8747325395661175e-4	AT4G31380	2.042886715747841	8.717437893313348e-4	AT1G64920	1.8107346578717456	0.005711712745617658	AT1G56600	4.755784215188686	4.776681446644821e-5	AT1G14345	0.5483690980275707	0.0037857576533792668
AT1G19130	1.1437405388977593	1.511724900503232e-7	AT2G38540	0.7379833733474589	1.8782433124303467e-4	AT4G13180	0.8131133954632287	8.74977583613981e-4	AT1G50490	0.5351883731140546	0.005720096438144635	AT2G42280	0.5505993188606573	4.776681446644821e-5	AT5G37790	0.39637617016556226	0.0037857576533792668
AT4G30340	0.6656747223727038	1.511724900503232e-7	AT1G22370	0.7469379349543377	1.8907510032308835e-4	AT2G25297	1.8290590687752137	8.793176982662606e-4	AT3G04560	0.44631194218063547	0.00573790152799759	AT1G25390	0.8034624006404809	4.809663040179764e-5	AT2G34770	0.32781584020096544	0.0037994085186283046
AT2G32660	1.4722669153221524	1.5121666259830843e-7	AT3G24518	0.7305743997308409	1.8969537247582235e-4	AT4G35070	1.4081596587919376	8.829014439430239e-4	AT1G43670	0.28727268093201563	0.005747998426153312	AT1G23220	0.547154432127243	4.945476837835821e-5	AT1G55180	1.7612268309588566	0.0038163881420434673
AT3G24503	0.728224723960222	1.5717556892520503e-7	AT5G43040	1.810862153566284	1.9001289090563245e-4	AT1G70830	0.6869719252715746	8.8309183678665e-4	AT1G80940	0.30644892830970816	0.005747998426153312	AT1G61470	3.7419998721734506	4.956787343117598e-5	AT1G48640	2.1667464725130334	0.0038241397610672225
AT5G66675	0.7779729063176547	1.576295164061314e-7	AT1G63930	1.9664431461568053	1.913750018017402e-4	AT1G79680	2.953895233391338	8.842919213361382e-4	AT1G71530	1.1704286557559647	0.005761466328743402	AT5G05190	1.0221238024582038	4.956787343117598e-5	AT3G55710	1.6080024971241944	0.0038241397610672225
AT1G15170	1.23406843606574	1.5834328372099074e-7	AT5G23340	0.3406070676717639	1.9197051887625516e-4	AT4G17470	2.725393320114554	8.891639570496887e-4	AT2G40620	0.4179261305603417	0.005767899447802477	AT5G25350	0.5553961915935219	4.986517922985208e-5	AT1G62750	0.45153960515109665	0.003833675589621783
AT5G02380	1.0327430878692283	1.5942931674488575e-7	AT3G16690	0.5707128724122403	1.9287498912884924e-4	AT3G14310	0.571523414136581	8.896819832945485e-4	AT2G47860	0.6514048625858629	0.0057695587683192565	AT5G60540	0.3530509789274583	5.02786408350759e-5	AT5G16000	0.42398486838602156	0.0038720232563472373
AT4G19120	0.8896827526883585	1.6211120615486464e-7	AT4G38740	0.47553021946781376	1.9357301054103126e-4	AT3G07430	0.37426725807798017	9.004145031590631e-4	AT1G53580	0.3472862845726233	0.005798289429139646	AT4G14030	0.45956109208790963	5.032946674210483e-5	AT5G55370	1.9201507293194322	0.003881231835361921
AT1G55775	4.671650204997602	1.652379493633337e-7	AT3G60880	0.40656549324797053	1.9399992224767939e-4	AT3G04300	1.536080313088883	9.044551178463531e-4	AT1G76360	0.43441583611097556	0.005830937284713301	AT1G74330	0.7182792427985825	5.0407253814667086e-5	AT2G19110	0.5468138860738336	0.0038963127307371378
AT4G18890	1.3846278207231455	1.672550730990244e-7	AT5G40330	2.0300566033540894	1.942786362858182e-4	AT3G08950	0.9583610870880831	9.2364116834192e-4	AT4G24520	0.30119832933439566	0.005905989750667275	AT5G19230	0.6917546882059915	5.0464106856778786e-5	AT5G37010	0.837648426502973	0.003904451364813621
AT1G18300	1.345176166006001	1.7034876352091393e-7	AT4G28830	0.669079272078408	1.9602174732749307e-4	AT3G20670	0.5114138439806755	9.298610447604644e-4	AT5G47020	0.30760448063640866	0.005905989750667275	AT3G51400	0.9395220362711697	5.1343407332863904e-5	AT1G18370	0.755979431206026	0.0039048806386168177
AT4G23730	0.5962614330784103	1.7127077252402037e-7	AT1G05600	0.7728683767317072	1.9766155471077963e-4	AT2G31570	0.48700214571019873	9.301303492851136e-4	AT5G47240	0.5737983308607909	0.005905989750667275	AT4G31980	0.6418855037991178	5.145531967544944e-5	AT3G26760	0.7077257893949876	0.003926221196984576
AT4G34131	1.145255682222558	1.74305789884511e-7	AT1G01160	0.3911756857044236	1.9781668856567102e-4	AT3G13310	0.9931424739083401	9.356810286632393e-4	AT4G26610	0.3095203174013533	0.005940879100576854	AT3G03870	0.7314529137523292	5.319285348223788e-5	AT1G76990	0.4439857198798077	0.003949365616864291
AT2G29110	4.172925816557448	1.76847871558238e-7	AT3G56230	1.6457066250587504	1.980339693041398e-4	AT3G59140	1.1330030214091735	9.356810286632393e-4	AT3G61410	1.4824028624424728	0.0059493888301227526	AT4G33720	6.66151531006389	5.3294838639007694e-5	AT3G52720	0.4928823613066334	0.00395647036315585
AT4G23215	7.441493868781913	1.76847871558238e-7	AT5G38100	2.064731300043668	1.989655422867919e-4	AT2G43020	0.6784883813129526	9.373420938913957e-4	AT3G51710	1.232901023464629	0.005953011458988933	AT1G37130	0.5381677411327295	5.334470365107179e-5	AT2G22920	1.4772381992313017	0.003971555092629994
AT2G11520	0.7884281343869464	1.8144497592626325e-7	AT3G01070	1.9111145670368372	2.002510211265474e-4	AT3G52430	0.7912483617372531	9.373420938913957e-4	AT5G14330	1.520186563270188	0.005953011458988933	AT1G18390	0.7983051869828421	5.4097143845499125e-5	AT2G28620	0.8352799140637344	0.003995594576291666
AT3G57750	1.0047172036522247	1.8210492293743903e-7	AT2G02160	0.4081604503518295	2.0027705755136247e-4	AT5G54590	0.9181228884378879	9.373420938913957e-4	AT3G44330	0.2672956009134117	0.005977525044173716	AT3G47570	1.216946662357475	5.4708913330732765e-5	AT5G57530	2.8863610767008803	0.0040036965204434255
AT4G15940	0.5927823375105618	1.8210492293743903e-7	AT1G13950	1.3726210814764872	2.0084506925272446e-4	AT5G54920	0.49465265161982036	9.373420938913957e-4	AT1G63800	0.2581310753968517	0.005991811002033048	AT2G30250	0.7031405651321335	5.502679968200439e-5	AT5G22890	1.079891192664071	0.004016967020272311
AT3G52990	0.5264778977801837	1.8217002483765587e-7	AT3G03620	2.6566796783706783	2.0293521531099942e-4	AT4G29520	0.5629420347235846	9.406307862442221e-4	AT5G60530	2.1784733077499165	0.005997512591211695	AT2G40370	1.6698697608075008	5.527090297817916e-5	AT3G62660	0.29649418575874414	0.004038453906750938
AT5G49350	1.7669313116521803	1.8444075397116045e-7	AT3G19920	1.1211328563445118	2.040711592939022e-4	AT4G29670	0.42873850678570435	9.413912380823466e-4	AT4G21250	3.7656741981828596	0.0060424480510293714	AT1G18900	0.988934874133796	5.54853413327243e-5	AT5G08280	0.2979406799788145	0.004041637549269438
AT5G43420	1.6053397592494145	1.8508028544434688e-7	AT5G27150	0.33248875882075113	2.054402169216135e-4	AT1G21320	2.692652719180575	9.438395687138418e-4	AT2G35650	0.3979713757648042	0.006055338335621043	AT5G11950	0.6524015971048724	5.5645326962981036e-5	AT1G02860	0.4762063812666402	0.00404349518708529
AT1G65500	4.923064642832271	1.8811117663963107e-7	AT1G50660	0.4502543900386589	2.0548677803504246e-4	AT1G53440	0.5936180502577825	9.438395687138418e-4	AT4G20240	1.0492363718574915	0.006084685594761116	AT5G25920	5.069681104592885	5.5760658177324275e-5	AT5G22800	0.320104736112928	0.004051175826707718
AT5G61820	0.9007294026347659	1.8844262504375254e-7	AT5G57770	1.243497041401943	2.0731435693447468e-4	AT5G50960	0.4142658543405692	9.438395687138418e-4	AT2G31085	1.9861461506444547	0.006084932028752376	AT4G14220	0.7507479977609519	5.7712876825619204e-5	AT1G68940	1.2419595994073898	0.004054735292934408
AT3G28450	0.7828554130725947	1.8967330214323173e-7	AT3G22640	2.984505564339943	2.0814040596393326e-4	AT4G17260	0.784687853359334	9.470509925709047e-4	AT3G27390	0.2966229958144025	0.006118570766772726	AT5G54190	3.692731089193553	5.8483053005225e-5	AT1G54095	1.4832047223591502	0.004066069608328807
AT5G13080	1.7176808558293795	1.9220846700306144e-7	AT2G46410	1.3428097970417907	2.0927038994676125e-4	AT1G23950	0.47833627457395395	9.494908292924444e-4	AT1G22500	1.5762403595570604	0.006136399535997422	AT5G60750	0.5879823274963151	5.8483053005225e-5	AT1G09560	0.37802323351921896	0.004082551426201431
AT4G23850	0.7070109996171444	2.0077295076636979e-7	AT3G52470	0.5311381613605796	2.0954865817305674e-4	AT5G05390	7.743052111929505	9.507936710591718e-4	AT2G01830	1.2927559708567862	0.006136399535997422	AT5G54110	0.6116549988427428	5.8523826204570866e-5	AT2G34170	0.335260069021118	0.0040826850566871966
AT4G11500	4.924466021937288	2.0460857263262743e-7	AT5G11260	0.7882429504238958	2.1000073451872274e-4	AT3G12710	0.852759726509814	9.546266854619575e-4	AT2G14820	1.6166854861587754	0.006136399535997422	AT3G12800	0.588135081808582	5.895149407330134e-5	AT3G16420	0.22523575018187164	0.004093656688938364
AT1G77380	1.3770721079630772	2.0479922996564913e-7	AT3G15290	0.4641301326934615	2.1001135279718293e-4	AT5G12110	0.8126769543290073	9.546266854619575e-4	AT3G50840	0.7702364497784607	0.006238703517073322	AT3G10010	0.890633892969022	5.9060423449934677e-5	AT5G04470	0.7713754586127834	0.00410309460508463
AT2G21640	1.485950760607109	2.0479922996564913e-7	AT1G30200	0.47684918992758657	2.1080408900792233e-4	AT3G08580	0.3740898049605302	9.618102437143194e-4	AT4G15330	0.6449749334160738	0.006245687920174262	AT5G03490	1.2287867085968	5.960049516469017e-5	AT5G23220	1.3033725161182792	0.00410309460508463
AT1G68310	0.7491399847746917	2.085694320186484e-7	AT1G22790	0.4690717371258608	2.1336802407945392e-4	AT2G39800	1.7788297647656668	9.669587027586352e-4	AT3G09490	0.8399499026025872	0.006250409325387588	AT3G05500	0.9188169659548433	6.075767092818214e-5	AT1G63930	1.6244103623387949	0.004109884746588777
AT4G30660	0.7156004139740006	2.1371742421670857e-7	AT2G25880	0.7834310686424211	2.1594948246067206e-4	AT2G47520	3.378053127388268	9.687239934858316e-4	AT5G10130	1.8334538198621215	0.006252496514022731	AT1G61250	0.7913612550228771	6.0794631990532804e-5	AT5G44700	1.0001930790604592	0.004121054328906446
AT1G29120	0.9642091506774776	2.1394434052577367e-7	AT1G27650	0.4160672509233591	2.1681122271167795e-4	AT3G57630	1.2134667502672911	9.72487085128771e-4	AT5G63660	1.641339352467789	0.006258956231632266	AT1G67000	4.233286026586196	6.0807595734327357e-5	AT5G09430	1.7978415335055262	0.00414586714313227
AT5G58430	0.9091632714447353	2.147199400517531e-7	AT4G38775	1.4550373847468843	2.1773149623214688e-4	AT4G22530	0.9447850900043446	9.757144820867158e-4	AT1G30050	2.893360127507443	0.006275663894039154	AT4G40020	3.182008643063207	6.112519751662951e-5	AT2G44260	1.0868961589475532	0.004147109193581081
[truncated: 2,117 more rows]

## Sheet: Table S3
Table S3: APOLO targets a subset of genes differentially methylated in the vim1 mutant List of hypo-methylated loci in the vim1 mutant (Stroud et al. 2013), targeted by APOLO (Ariel et al. 2020). The hypergeometric test was calculated considering all the Arabidopsis genes as the population size (27655 genes, Araport 11), 1974 APOLO targets ar the sample size, and the number of hypo-methylated gen…
[truncated: 1,977 more rows]

[truncated: 3 more sheets: Table S4, Table S5a, Table S5b]
